# Supplementary material for: Estimating indirect parental genetic effects on offspring phenotypes using virtual parental genotypes derived from sibling and half sibling pairs
Source: PLoS Genet. 2020 Oct 26;16(10):e1009154. doi: 10.1371/journal.pgen.1009154 (PMC7646364; doi:10.1371/journal.pgen.1009154)
Supplement: S5 Table — (XLSX) [file pgen.1009154.s007.xlsx]

## Sheet: S5 Table
S5 Table. SNPs used in constructing a polygenic score for educational attainment.
Lee et al. 2018				Okbay et al. 2016
SNP	Chromosome	Position hg19 (bp)	Notes	SNP	Chromosome	Position hg19 (bp)	Notes
rs780569	1	4569436		rs301800	1	8490603
rs34394051	1	6853091		rs11210860	1	43982527
rs11121177	1	8445946		rs34305371	1	72733610
rs4846010	1	11531059		rs2568955	1	72762169
rs78116078	1	18434125		rs1008078	1	91189731
rs10799615	1	20541370		rs11588857	1	204587047
rs111235962	1	20871750		rs1777827	1	211613114
rs12127928	1	28708529		rs2992632	1	243503764
rs590013	1	29155738		rs76076331	2	10977585
rs10798888	1	32199099		rs11689269	2	15621917
rs12028010	1	41764471		rs1606974	2	51873599
rs11209894	1	41798668		rs11690172	2	57387094
rs2364544	1	41833162		rs2457660	2	60757419
rs2992037	1	43949810		rs114598875	2	60976384
rs58859557	1	44010456		rs10496091	2	61482261
rs12076635	1	44026656		rs13402908	2	100333377
rs72673097	1	44087925		rs4851251	2	100753490
rs77201694	1	44347087		rs12987662	2	100821548
rs803619	1	44465419		rs17824247	2	144152539
rs1738050	1	44707295		rs16845580	2	161920884
rs11211123	1	45957609		rs4500960	2	162818621
rs6696068	1	53740797		rs6739979	2	193731929
rs548897	1	57718030		rs2245901	2	194296294
rs852771	1	58288317		rs55830725	2	237056854
rs2764684	1	58537919		rs35761247	3	48623124
rs2989476	1	61059259		rs62259535	3	48939052
rs4915735	1	61808444		rs148734725	3	49406708
rs55675587	1	66224881		rs11712056	3	49914397
rs1392816	1	66481188		rs112634398	3	50075494
rs72667460	1	66536012		rs62263923	3	85674790
rs17440885	1	67208622		rs6799130	3	160847801
rs7552964	1	69331299		rs12646808	4	3249828
rs10789285	1	69788482		rs2610986	4	18037231
rs1024268	1	70117404		rs34072092	4	28801221
rs663251	1	70566021		rs3101246	4	42649935
rs481940	1	71442457		rs4863692	4	140764124
rs72677177	1	72120034		rs4493682	5	45188024
rs34122915	1	72509742		rs2964197	5	57535206
rs34305371	1	72733610		rs61160187	5	60111579
rs2568955	1	72762169		rs324886	5	87896602
rs1445591	1	72960011		rs10061788	5	87934707
rs12028229	1	72986136		rs2431108	5	103947968
rs11210228	1	73859290		rs1402025	5	113987898
rs74091672	1	73978572		rs62379838	5	120102028
rs11210400	1	74490459		rs56231335	6	98187291
rs1569092	1	74858724		rs9320913	6	98584733
rs28482086	1	75226252		rs7767938	6	153367613
rs79994730	1	75562222		rs2615691	7	23402104
rs10782651	1	77934335		rs12531458	7	39090698
rs1335482	1	78603463		rs12671937	7	92654365
rs6428587	1	90825188		rs113520408	7	128402782
rs4480339	1	91096799		rs17167170	7	133302345
rs17131123	1	91126097		rs11768238	7	135227513
rs56174996	1	91145181		rs12682297	8	145712860
rs1008078	1	91189731		rs1871109	9	1746016
rs7526112	1	93747683		rs13294439	9	23358875
rs236318	1	94050221		rs895606	9	88003668
rs6690195	1	96221653		rs7854982	9	124644562
rs137858393	1	96454977		rs11191193	10	103802408
rs635754	1	96484940		rs12772375	10	104082688
rs187951956	1	98412713		rs7945718	11	12748819
rs10875121	1	98417446		rs7955289	12	14653667
rs1843815	1	98589715		rs2456973	12	56416928
rs12750688	1	98757620		rs7131944	12	92159557
rs9435340	1	107593201		rs572016	12	121279083
rs575113	1	110046373		rs7306755	12	123767929
rs3768480	1	110530995		rs9537821	13	58402771
rs6689641	1	110720400		rs1043209	14	23373986
rs2761438	1	110752139		rs8005528	14	27098611	Not available
rs76577427	1	110761099		rs17119973	14	84913111
rs4839155	1	112161489		rs192818565	17	43991515	Not available
rs1538389	1	112327144		rs12969294	18	35186122
rs3790609	1	113056990		rs2837992	21	42620520
rs12746551	1	114374966		rs165633	22	29880773
rs2458370	1	117874944
rs61748951	1	156038058
rs3026996	1	159167290
rs2254681	1	159248048
rs11265191	1	159400359
rs34720381	1	171455322
rs3817923	1	171809211
rs6672986	1	174076864
rs4652135	1	175837673
rs6697584	1	181509718
rs75500877	1	181596751
rs3766979	1	181636598
rs12126231	1	184698816
rs1171040	1	190400984
rs4658019	1	196149936
rs1747817	1	197711492
rs12145078	1	197822977
rs34780702	1	197907554
rs1890132	1	199427321
rs8024	1	201845575
rs11588857	1	204587047
rs884108	1	204591237
rs12123293	1	210912835
rs3111251	1	211409844
rs78365243	1	211737950
rs71646142	1	212369228
rs12568153	1	213151580
rs1391513	1	216693263
rs4846724	1	221967817
rs6695132	1	234734655
rs1329125	1	234740880
rs12405889	1	235597252
rs114593137	1	241876565
rs3897821	1	243420388
rs2994326	1	243651026
rs10927053	1	243811321
rs622169	1	244437407
rs12614263	2	4123797
rs7603132	2	4951548
rs7590368	2	10961474
rs76076331	2	10977585
rs1734370	2	10978710
rs55826493	2	12836640
rs1991585	2	16647170
rs312945	2	21328825
rs6738860	2	22442099
rs4358081	2	29100642
rs13029602	2	29574875
rs6543810	2	34380023
rs72881110	2	44754020
rs12468040	2	44854981
rs72792395	2	44886144
rs163229	2	45157163
rs61387839	2	48688635
rs6744040	2	49908151
rs939400	2	50645890
rs13398860	2	50692940
rs17502934	2	50994255
rs17574007	2	51230274
rs12620796	2	51287849
rs62142891	2	51539113
rs13010288	2	51824512
rs3948495	2	57383133
rs1106090	2	58068741
rs60589532	2	58072605
rs6736025	2	58797634
rs11693885	2	60122046
rs55986781	2	60655551
rs10189857	2	60713235
rs2665668	2	60768978
rs356999	2	60811584
rs116386746	2	61018515
rs10496091	2	61482261
rs35493937	2	65571139
rs6731373	2	68503044
rs34363861	2	73490412
rs2916490	2	80192352
rs112806496	2	80421805
rs11894424	2	80588091
rs183869217	2	81751340
rs72919450	2	81999568
rs35751693	2	98242555
rs13034349	2	98329197
rs62155350	2	98932980
rs62155770	2	99981222
rs6715321	2	100109001
rs77826402	2	100251389
rs6715849	2	100306378
rs13009915	2	100423158
rs72819118	2	100451357
rs75203411	2	100513153
rs4851263	2	100801867
rs13018640	2	100821545
rs71413877	2	100924822
rs10166286	2	101128095
rs34106693	2	101151830
rs2942884	2	101323578
rs77702819	2	101328728
rs4850954	2	101573214
rs10204051	2	103775435
rs34748029	2	104060003
rs2570497	2	104441546
rs62155873	2	105969362
rs12712269	2	107564115
rs13402497	2	115826318
rs78918150	2	117611525
rs58996896	2	123735005
rs4848924	2	124991887
rs13010566	2	125873208
rs6743032	2	126024787
rs13026611	2	128153335
rs17650634	2	139420392
rs72972965	2	140454376
rs10169002	2	140563368
rs75308819	2	140642378
rs1464297	2	140653749
rs74787922	2	141598681
rs7597412	2	142069014
rs77609760	2	142358950
rs10181071	2	142862830
rs7561705	2	143446472
rs1320139	2	144158177
rs10928190	2	144376033
rs73961845	2	144478983
rs34624793	2	144916804
rs1427298	2	145214421
rs7560871	2	145616899
rs7575637	2	145796251
rs17742342	2	148633936
rs6729612	2	152780167
rs13422673	2	155474355
rs6720515	2	156603535
rs1554798	2	156835059
rs72906124	2	157076201
rs1368250	2	157485517
rs13425585	2	157487273
rs4664983	2	159454438
rs13397529	2	161235981
rs62177359	2	161290337
rs10192369	2	161380888
rs6752228	2	161547697
rs79997166	2	161808690
rs114952970	2	161812352
rs6760887	2	161859760
rs62194170	2	161866504
rs1267062	2	162000266
rs11678980	2	162101261
rs4500960	2	162818621
rs2098526	2	162845276
rs76077165	2	162893338
rs12478156	2	164379658
rs12477385	2	166144850
rs7575938	2	166910677
rs145018899	2	172616423	Not available
rs17428076	2	172851936
rs12473986	2	173682948
rs10193498	2	174094345
rs711793	2	174175921
rs72917504	2	175225018
rs4972748	2	176098010
rs12613500	2	180928465
rs17667540	2	181614913
rs1835339	2	183393680
rs1527878	2	183446535
rs72896637	2	183543531
rs62174974	2	185053385
rs115438240	2	185883877
rs10205057	2	186139826
rs62179650	2	189135884
rs1066769	2	189580148
rs66721975	2	191701185
rs56408528	2	193706511
rs11675476	2	193853269
rs4502401	2	199323526
rs10931821	2	199495830
rs6711399	2	200462840
rs1729412	2	201083598
rs4675248	2	202880230
rs6435326	2	207002559
rs10192834	2	207725616
rs62182994	2	212599303
rs6757087	2	212680523
rs7597126	2	215009358
rs16851779	2	215189950
rs4673840	2	215363241
rs34967082	2	215382654
rs57016874	2	220310112
rs1542354	2	221814085
rs13016316	2	225337188
rs11687736	2	225405122
rs57148205	2	225689421
rs13015496	2	226290705
rs12694681	2	226609241
rs4500930	2	228985505
rs74747621	2	229061868
rs12467175	2	229189860
rs6704768	2	233592501
rs35811586	2	233743794
rs2250660	2	233752551
rs4663617	2	236744626
rs62190914	2	236788175
rs72482130	2	237054356
rs6706275	2	240265617
rs72993796	2	240321051
rs13388333	2	242400597
rs17048855	3	8258174
rs382196	3	9145554
rs164938	3	10315103
rs9882532	3	16865845
rs4685405	3	16981683
rs73039077	3	17036387
rs9866123	3	20631298
rs399821	3	21500324
rs112512729	3	24905460
rs13085461	3	24950387
rs73055556	3	28027538
rs1518890	3	34271042
rs4328757	3	36938180
rs62260764	3	47990500
rs138096147	3	48179876
rs140711597	3	48469441
rs6442126	3	48525955
rs191903670	3	48578053
rs3895736	3	48658467
rs73082325	3	48981024
rs72624911	3	49064576
rs150252215	3	49296234
rs116656374	3	49413266
rs9859556	3	49455986
rs138484388	3	49511263
rs62262671	3	49649873
rs77719387	3	49917021
rs111226181	3	49931760
rs2014830	3	50172397
rs2526398	3	50187596
rs736471	3	50519392
rs11720093	3	50562042
rs11716398	3	50699715
rs182355396	3	50920457	Excluded Low MAF
rs150421637	3	51047621
rs74453875	3	52046707
rs2336721	3	53028375
rs62252819	3	53440128
rs4687735	3	53684371
rs11130380	3	53758950
rs6445633	3	54230638
rs7625428	3	56570907
rs2736752	3	60817322
rs6774533	3	62471086
rs853286	3	64285502
rs62247449	3	64430551
rs1404549	3	65454923
rs12638072	3	65654480
rs77554090	3	65711935
rs6780414	3	67384670
rs9849884	3	68869923
rs115000530	3	69930625
rs56306882	3	70253693
rs62256284	3	70526305
rs76267866	3	70540347
rs9877225	3	70631590
rs11919835	3	70954273
rs55736314	3	71586293
rs59967356	3	71639294
rs9820604	3	72363674
rs1918394	3	74903904
rs112379405	3	76230061
rs9844755	3	78440564
rs13318986	3	82533639
rs9830359	3	85397118
rs66568921	3	85672018
rs57437407	3	86173623
rs4396896	3	86261800
rs9853928	3	103295384
rs28513882	3	107296628
rs7640424	3	107820063
rs114958262	3	108039298
rs2290601	3	108112760
rs115693355	3	108284214
rs7430651	3	116582186
rs11917701	3	117174568
rs2088913	3	117310069
rs1717204	3	118461145
rs6792805	3	118675196
rs2332179	3	122079430
rs11720985	3	122214045
rs34067381	3	123594419
rs7630133	3	123923288
rs9821664	3	127003110
rs9289300	3	127144988
rs2929860	3	128691941
rs7650602	3	141147414
rs2885198	3	143636421
rs12054166	3	150093445
rs73874335	3	157933483
rs7617204	3	160821969
rs9858921	3	161148946
rs893522	3	165560618
rs13099165	3	168740425
rs4894658	3	173928736
rs72622559	3	175672897
rs115732722	3	180691034	Excluded Low MAF
rs77025239	3	180734185
rs2718791	3	180931395
rs9870317	3	182514636
rs10937240	3	185802823
rs13327482	3	196788363
rs150537577	4	705629
rs9683585	4	2702804
rs6824567	4	2883172
rs363096	4	3180021
rs362307	4	3241845
rs34155847	4	3252130
rs6853599	4	3445610
rs1120924	4	5228939
rs2702576	4	15058245
rs10032941	4	15402115
rs13133213	4	15646794
rs1980129	4	17045911
rs114192810	4	17969142
rs2011603	4	18025484
rs4467547	4	21945933
rs9291437	4	22165255
rs11736863	4	23729566
rs34811474	4	25408838
rs62409395	4	25605036
rs10021733	4	28609476
rs11733439	4	30534692
rs4358358	4	30970822
rs868456	4	32150029
rs317050	4	35446302
rs61798586	4	36691695
rs10009513	4	38591860
rs6812533	4	39687838
rs13130765	4	45163333
rs12646216	4	45980056
rs2055940	4	46997913
rs1505676	4	62127291
rs1440930	4	65902342
rs74944857	4	66496914
rs11732160	4	67070824
rs12506221	4	67899235
rs72636697	4	68016609
rs2034631	4	82225529
rs7692359	4	83209346
rs17186106	4	91703241
rs2870281	4	91945572
rs12503522	4	94543233
rs151381	4	103118768
rs13107325	4	103188709
rs7683416	4	106152984
rs2522545	4	106378284
rs1490612	4	106410855
rs925161	4	112323249
rs1955250	4	118514236
rs13145650	4	122963344
rs6534338	4	123026869
rs10006235	4	130670108
rs17048801	4	137529847
rs10519504	4	140640283
rs76241605	4	140717160
rs12643771	4	140753103
rs35319653	4	140903155
rs969512	4	147872742
rs7672622	4	157705551
rs2081652	4	159862913
rs11100237	4	160477041
rs4691601	4	160599341
rs1841023	4	163735584
rs56405138	4	166126745
rs12646523	4	170944698
rs113731629	4	170984229
rs2082317	4	171824549
rs11732657	4	172427073
rs13117856	4	174008759
rs17598675	4	176647637
rs62340636	4	176940335
rs72709560	4	178540163
rs1128956	4	183724005
rs11724690	4	186764747
rs13163845	5	3264389
rs16871807	5	3437297
rs162445	5	7943246
rs2434672	5	11471879
rs16901689	5	11507368
rs4263475	5	26774142
rs115017135	5	26896955
rs13168136	5	26898629
rs17563464	5	26913774
rs10940921	5	30808645
rs13169187	5	51716957
rs62370510	5	52789198
rs702606	5	53167117
rs10940540	5	56677646
rs981883	5	57107989
rs2964199	5	57532775
rs6450476	5	57771087
rs13361043	5	58318963
rs981230	5	59039858
rs79798166	5	59152140
rs2910823	5	59498175
rs4283754	5	59570258
rs13154429	5	59608950
rs27220	5	59775136
rs6449503	5	60095272
rs79855925	5	60095384
rs113552169	5	60644403
rs4490539	5	60685757
rs13177031	5	60853523
rs347661	5	62549141
rs10805383	5	63034606
rs67224963	5	63787810
rs13190235	5	65964783
rs34309	5	67564383
rs10041403	5	67805272
rs7716161	5	72179574
rs42302	5	74965554
rs1910005	5	81110866
rs7356536	5	87083961
rs6452793	5	87818174
rs324885	5	87897271
rs72771860	5	87974682
rs141729694	5	87999371
rs61104616	5	88163771
rs10042828	5	88308777
rs2365376	5	88740323
rs10046069	5	89115576
rs2962378	5	90950210
rs17669337	5	92187932
rs6881733	5	92586991
rs114468556	5	92870246
rs2029401	5	92891029
rs12332731	5	93033082
rs10074178	5	93927705
rs187580	5	102627355
rs74944275	5	102726073
rs171697	5	103956516
rs10061420	5	104678079
rs7714719	5	106498927
rs1593022	5	106685563
rs252991	5	106767346
rs13163062	5	106955451
rs34410	5	107469684
rs2416214	5	108943485
rs17489649	5	109156184
rs4705763	5	112394503
rs660001	5	113866598
rs62379838	5	120102028
rs10060023	5	124304677
rs10057590	5	124335247
rs6871635	5	133830395
rs713584	5	136416957
rs1434630	5	136557055
rs12519073	5	136776762
rs6881581	5	140946355
rs32940	5	141132286
rs35192107	5	145705669
rs12516990	5	145927688
rs2964255	5	152052332
rs182902112	5	153304758
rs42210	5	166408788
rs17069646	5	167452251
rs2569041	5	167510357
rs12659776	5	167621274
rs29792	5	168978148
rs6861925	5	176324729
rs2545795	5	176887106
rs28587776	5	177030177
rs12524795	6	3464074
rs112603734	6	6069588
rs72824753	6	14619148
rs9349956	6	14718260
rs10949263	6	14886977
rs7772172	6	16662928
rs7766240	6	16954368
rs72829857	6	16966052
rs72828517	6	19036035
rs2092248	6	19205458
rs4712371	6	19227667
rs9465509	6	19744129
rs767943	6	23446691
rs78714229	6	25793055
rs72834698	6	26176517
rs2179152	6	26325888
rs6918506	6	26577857
rs60096640	6	27636313
rs7451726	6	28382494
rs114810763	6	30398390
rs2256965	6	31555130
rs9267658	6	31845985
rs9267677	6	31892641
rs429150	6	32075563
rs1061801	6	33282338
rs10947439	6	33774948
rs57349798	6	37486052
rs2436760	6	40374288
rs912883	6	41552040
rs78648104	6	50683009
rs7449561	6	66215549
rs9294770	6	68242866
rs9446060	6	69552271
rs9442750	6	72886012
rs13212041	6	78171124
rs10943588	6	79510994
rs4352658	6	88279872
rs9359939	6	92133241
rs17686649	6	93568527
rs633279	6	93840705
rs1408284	6	93893586
rs7775100	6	96519657
rs35104491	6	97390463
rs6569077	6	98212409
rs112375785	6	98224217
rs62420387	6	98404243
rs9490512	6	98537993
rs9375188	6	98555272
rs6932108	6	98713992
rs9375403	6	98831636
rs1728118	6	108029518
rs117005905	6	114218608
rs10080647	6	114742335
rs67456868	6	119079800
rs11542663	6	119215402
rs9388490	6	126704795
rs17205908	6	127764305
rs13197257	6	128333682
rs9492774	6	131302489
rs9373363	6	143150043
rs4895650	6	145024122
rs6917204	6	145284716
rs9386110	6	145626208
rs34286836	6	148273664
rs11155813	6	152149435
rs6557171	6	152234593
rs1933264	6	153391618
rs9371883	6	155644978
rs113588399	6	157236426
rs2023016	6	162981266
rs6917154	6	167135156
rs6924023	6	170076041
rs4719460	7	859610
rs11772232	7	1856273
rs10264573	7	1944591
rs56085180	7	2143594
rs1637770	7	2190385
rs13240401	7	2194396
rs58921703	7	2322943
rs17133297	7	3455401
rs4719944	7	3496032
rs35745455	7	5824100
rs6946362	7	6574807
rs929511	7	8003017
rs17568389	7	8091876
rs118134876	7	11500372
rs12234369	7	11893275
rs6977237	7	14027991
rs6461536	7	21131807
rs35929923	7	21400525
rs10499535	7	21690606
rs2529069	7	24571038
rs79265434	7	24621381
rs9771228	7	32322496
rs11765387	7	32494790
rs17170519	7	32861230
rs10951590	7	39091043
rs113205706	7	39246987
rs13246220	7	39324253
rs7796103	7	41820155
rs4724083	7	42007071
rs28505285	7	44377654
rs3735478	7	44800176
rs12670376	7	48823154
rs17551064	7	49869771
rs2299156	7	50764404
rs58950082	7	53857821
rs1220779	7	54734673
rs78702390	7	68618770
rs7803932	7	70203673
rs78193153	7	71720681
rs35417702	7	71739916
rs2718277	7	74133929
rs1167827	7	75163169
rs60717745	7	75846083
rs2373124	7	85830272
rs1405876	7	86237581
rs10215082	7	92657985
rs6951996	7	96646437
rs6956283	7	98756597
rs8192465	7	99566007
rs2406253	7	100077273
rs401966	7	101695817
rs201495	7	101755522
rs4730020	7	104189082
rs2470966	7	104430889
rs1075228	7	104520528
rs9655780	7	104667334
rs567003	7	105341608
rs10480450	7	108283606
rs139244147	7	111912738
rs12113634	7	111996952
rs117668569	7	112816099
rs2100249	7	113848497
rs113615161	7	114519339
rs6969783	7	117593308
rs17144467	7	122098782
rs2283076	7	126478190
rs61755388	7	126541317
rs77999825	7	127572977
rs322744	7	127780401
rs4731413	7	127836132
rs339057	7	128376900
rs113520408	7	128402782
rs7799141	7	132660489
rs57352738	7	133304694
rs3812281	7	135082751
rs6946136	7	135423424
rs10251438	7	137006969
rs728054	7	137072364
rs4726070	7	151328218
rs75434274	7	155424887
rs73191311	8	4796094
rs7016302	8	4833041
rs6994287	8	9340932
rs59480703	8	9653130
rs76552497	8	12679680
rs2517086	8	17042416
rs13266287	8	17871598
rs7816777	8	19371767
rs4739235	8	21287105
rs73219806	8	26279173
rs34807077	8	28680769
rs2725370	8	30852826
rs62506074	8	30906089
rs62506104	8	31020008
rs763553	8	31445496
rs2980813	8	40050010
rs7823700	8	42363231
rs2923424	8	42382222
rs2929032	8	56371745
rs1866823	8	57436577
rs6472208	8	66474730
rs2926702	8	71167994
rs56099375	8	77372988
rs80037907	8	87170913
rs17680712	8	87300775
rs4320563	8	87769961
rs2740795	8	91927455
rs1905616	8	93235675
rs35606437	8	93327532
rs4735297	8	95589340
rs1693584	8	101748917
rs7012546	8	105067737
rs72672052	8	115798424
rs6469654	8	117632965
rs4298514	8	118932887
rs13281564	8	119483316
rs1485300	8	120082253
rs13261773	8	120187090
rs401526	8	130929166
rs74462621	8	133732856
rs74545339	8	135440608
rs2977464	8	141545193
rs11780023	8	141992778
rs746839	8	142617261
rs6989141	8	142681460
rs902820	8	143099872
rs10098073	8	143309504
rs144336753	8	143356114
rs77702622	8	143367857
rs7460106	8	143534777
rs66671632	8	143680772
rs2976397	8	143764613
rs11774212	8	145686505
rs4741571	9	1667814
rs7849487	9	1757274
rs3847228	9	1798805
rs10974256	9	3952892
rs73643713	9	4163612
rs73648455	9	14077378
rs10810099	9	14161927
rs12238011	9	14210897
rs10810145	9	14430692
rs7875078	9	14494845
rs7849480	9	14648130
rs13296345	9	14791348
rs73457936	9	23233667
rs7029718	9	23358495
rs117273411	9	23385738
rs13284516	9	23423785
rs4977885	9	23687983
rs1329044	9	23747791
rs2805064	9	24530615
rs1758747	9	25300643
rs7041702	9	33053430
rs11138947	9	72110562
rs4434676	9	73032476
rs9886703	9	82246351
rs4877516	9	82442731
rs7035315	9	83231511
rs7855503	9	86381638
rs995698	9	87997869
rs7040995	9	92226172
rs10761202	9	96019970
rs111370527	9	96203756
rs2989751	9	96366647
rs10761251	9	96421546
rs111821073	9	99084793
rs11789013	9	109677417
rs10979613	9	111687584
rs10122669	9	116555771
rs10983324	9	119485337
rs76235882	9	121096681
rs7030373	9	121161926
rs10984445	9	121980586
rs1009470	9	122289187
rs2416759	9	123358262
rs10985402	9	124578782
rs12375949	9	124617900
rs2416845	9	124755432
rs1467737	9	124982500
rs12342546	9	126329270
rs631287	9	128412676
rs2039204	9	130371107
rs913509	9	134737751
rs9411331	9	134883419
rs10793903	9	134976652
rs12005151	9	135030649
rs12682775	9	135490491
rs214626	9	135718584
rs73581580	9	140251458	Not available
rs4881269	10	4031519
rs7894722	10	9972046
rs17148998	10	10909401
rs10795831	10	10943379
rs1747714	10	11161316
rs10752262	10	12395100
rs7905192	10	12711949
rs2183271	10	21957229
rs11598765	10	23953725
rs806816	10	32285942
rs2007655	10	34586689
rs11003463	10	51801793
rs2588959	10	63598957
rs61853335	10	64884737
rs7924036	10	65191645
rs11591870	10	65494036
rs10995639	10	65573195
rs10996167	10	66813928
rs12359372	10	67767951
rs10509251	10	67828436
rs7920624	10	67963186
rs4469771	10	68192714
rs6480234	10	68636894
rs2657283	10	76920199
rs7910403	10	87039251
rs1426619	10	90091540
rs482787	10	99767024
rs17882802	10	101983413
rs11190955	10	103112165
rs11596387	10	103606122
rs188251563	10	103744305	Excluded Low MAF
rs73344830	10	103816828
rs11191237	10	103949787
rs4919624	10	104021085
rs11592299	10	104225941
rs12774577	10	104959487
rs10748841	10	104996309
rs76957677	10	105030157
rs3781339	10	105428152
rs11599236	10	106454672
rs7914674	10	106738675
rs790647	10	106776484
rs12764593	10	107491895
rs12761729	10	107619932
rs60726488	10	110882068
rs7899270	10	111258134
rs12571549	10	111770013
rs10886012	10	118550021
rs1865955	10	118837990
rs4384309	10	133110596
rs12761761	10	133775375
rs7084508	10	133932946
rs12765185	10	134977077
rs10831656	11	11660815
rs4757957	11	12881398
rs11023764	11	15910939
rs1880088	11	20959185
rs12789313	11	25058937
rs11030084	11	27643725
rs11030102	11	27681596
rs72883760	11	29331969
rs322614	11	29755547
rs795230	11	30774525
rs2199409	11	39915234
rs10444280	11	41155897
rs10742591	11	41548956
rs79728014	11	46062245
rs12790196	11	57497847
rs75033012	11	61347033
rs7931563	11	61446425
rs628993	11	61539691
rs118093058	11	62413673
rs58779949	11	64007159
rs35111506	11	65334712
rs585557	11	65663547
rs479018	11	66060546
rs76878669	11	66092567
rs73518807	11	68282986
rs72962169	11	72365669
rs10899282	11	76504698
rs7127580	11	79144856
rs1880692	11	80338069
rs580652	11	84904742
rs9666728	11	87907712
rs1792602	11	90439633
rs10830858	11	91896638
rs488476	11	95543715
rs11021432	11	95837674
rs1301838	11	99670514
rs72486027	11	107167486	Not available
rs2212430	11	109289538
rs11213482	11	110435636
rs17536059	11	110957335
rs17565975	11	111586950
rs7928017	11	113448762
rs648044	11	114030799
rs2126069	11	115473374
rs12285074	11	116762028
rs4938815	11	120441647
rs10892807	11	121998254
rs4127499	11	122176383
rs12574281	11	131205421
rs7108020	11	131289820
rs563954	11	132391656
rs9633970	11	132502212
rs67661275	11	132662671
rs10750539	11	133548873
rs117677995	11	133772904
rs73034295	11	133822133
rs12273435	11	133825855
rs57204268	11	133844024
rs2368831	12	188285
rs4766424	12	1954096
rs10845051	12	10291446
rs10772644	12	13417617
rs1861786	12	14000467
rs7974852	12	14511679
rs1117152	12	15438032
rs2160514	12	16756508
rs1603460	12	23092626
rs7965154	12	23697725
rs1995181	12	24195048
rs117398064	12	26523628
rs11613431	12	26684343
rs7972246	12	27209328
rs10844179	12	32469601
rs67790232	12	46079172
rs10783243	12	48653003
rs1054442	12	49389320
rs80257979	12	49402562
rs117895796	12	49729637
rs933738	12	49943122
rs17110109	12	54668908
rs80223410	12	56367966
rs1689510	12	56396768
rs76167224	12	56507702
rs3751331	12	58290278
rs10877283	12	59837734
rs59813324	12	60879673
rs1146079	12	62485472
rs11174399	12	62646556
rs710629	12	67697856
rs10879676	12	74152402
rs17113730	12	74936526
rs57661533	12	78629917
rs1245829	12	79648170
rs11115056	12	82258775
rs717996	12	84133820
rs1427829	12	89760744
rs7967550	12	92145307
rs2216144	12	97666478
rs10128888	12	97799524
rs12304188	12	97981272
rs2131167	12	99633189
rs7958371	12	103456084
rs1196760	12	105606068
rs28669886	12	106722701
rs75756843	12	110111274
rs7977614	12	110115286
rs3809169	12	113911532
rs73405293	12	117522917
rs1671770	12	120946568
rs1718188	12	121343893
rs2954114	12	122169884
rs12810587	12	122675576
rs10773208	12	122970156
rs78440611	12	123144189
rs10773002	12	123746961
rs1107871	12	132240659
rs6490618	13	21338343
rs4941735	13	31641248
rs9529146	13	31785404
rs936496	13	36100541
rs9545395	13	36370970
rs9568798	13	53614554
rs9536462	13	54124650
rs9563168	13	54247827
rs111530150	13	54342123
rs12875339	13	55722033
rs113720505	13	57477706
rs9527662	13	58020265
rs77370942	13	58037032
rs142747148	13	58271461
rs1334297	13	58335375
rs116967397	13	58466434
rs61958175	13	58680250
rs7323027	13	58693790
rs186456786	13	58698035
rs2321157	13	58736901
rs17190418	13	58746132
rs9527905	13	59403033
rs9597907	13	59496462
rs341504	13	60421219
rs4497562	13	62612604
rs9540718	13	66920915
rs76876592	13	67141932
rs7321274	13	69146186
rs716513	13	69488908
rs2478208	13	81471113
rs7326331	13	91615838
rs11620355	13	92044587
rs9513416	13	99055774
rs9556958	13	99100046
rs7317761	13	100753796
rs9513754	13	101043420
rs9300612	13	101283219
rs10145520	14	21930932
rs11157931	14	23403193
rs11623285	14	24557642
rs178183	14	26979412
rs176218	14	29600506
rs72671456	14	29662737
rs7147473	14	30608538
rs8016504	14	33308021
rs12891042	14	34018986
rs4981245	14	35088635
rs1007731	14	37054590
rs8009933	14	39600212
rs1123285	14	57274519
rs61997667	14	57280046
rs198262	14	57283283
rs12891191	14	58100283
rs1051860	14	58838668
rs4899012	14	61003889
rs6573552	14	64750233
rs6573559	14	64923166
rs11158800	14	69747046
rs12888615	14	72435705
rs7158218	14	73934880
rs2358628	14	74631757
rs730384	14	74889870
rs1779549	14	84640016
rs7146625	14	84788153
rs143148393	14	84896824
rs2998299	14	84997363
rs72694479	14	85112638
rs11845781	14	89276431
rs4904523	14	89723630
rs1952183	14	89844111
rs736281	14	94287830
rs2496482	14	99750164
rs12431682	14	101539999
rs8008382	14	104054425
rs7167688	15	26813137
rs891793	15	27256021
rs4423373	15	27988340
rs117799466	15	34659517
rs16966271	15	38423730
rs6493265	15	47513253
rs6493275	15	47676579
rs1656614	15	47800513
rs1898111	15	47892298
rs2414072	15	50850562
rs62018216	15	51387404
rs12438177	15	55951432
rs1529597	15	57190064
rs2431023	15	57553832
rs7171405	15	61466893
rs34262657	15	63849287
rs4984613	15	65023232
rs12591647	15	65959729
rs36085856	15	70379236
rs1564347	15	73438848
rs7495033	15	75206225
rs2469226	15	77246990
rs12912465	15	77309459
rs62007304	15	77723195
rs56391344	15	78006899
rs7182216	15	84422506
rs4778058	15	93456069
rs16975275	15	96046556
rs4984541	15	96911139
rs8030487	15	97119595
rs4984682	16	740404
rs34316274	16	1018697
rs9933256	16	1246748
rs8046072	16	3562075
rs2077235	16	3629227
rs11076962	16	5811367
rs12709186	16	7249472
rs4787028	16	7533021
rs9929993	16	7664875
rs11644446	16	7943552
rs8052523	16	9293246
rs117468730	16	10205467
rs1097784	16	10249416
rs35016816	16	10266115
rs387027	16	12085343
rs350281	16	12231739
rs34098770	16	12237812
rs1035578	16	12531365
rs112210983	16	14674204
rs9927842	16	15153717
rs9924031	16	19267144
rs28512462	16	24711806
rs39998	16	28133152
rs4255791	16	28274804
rs4787457	16	28555400
rs4788115	16	28998111
rs9927137	16	30634300
rs11640569	16	48791392
rs4785187	16	49766772
rs2052285	16	51188432
rs3809634	16	53538157
rs2542673	16	54206715
rs17248751	16	61579618
rs143812851	16	61773849
rs9929556	16	62193640
rs35754740	16	63127870
rs818415	16	65448079
rs9926649	16	66750040
rs255053	16	68020492
rs9888796	16	68297589
rs74615093	16	69122043
rs61757207	16	70358495
rs9927049	16	71860008
rs17604349	16	72210865
rs62051146	16	72497721
rs9929762	16	78169675
rs11647188	16	82648514
rs61527214	16	83608599
rs1050847	16	87443734
rs74415461	16	89990843
rs8066044	17	1367352
rs2447097	17	2278064
rs7218235	17	2564267
rs17732878	17	7362359
rs4925109	17	17661802
rs854796	17	18070761
rs12602286	17	19236954
rs4925065	17	19914546
rs870589	17	31614454
rs11657979	17	32900837
rs1842713	17	33200385
rs9649	17	34050934
rs12601380	17	34904985
rs12453682	17	37770005
rs2314338	17	38344485
rs4793090	17	40686342
rs10208	17	42300278
rs2521602	17	42336424
rs11871429	17	42920929
rs11652522	17	43055579
rs6503409	17	43058742
rs721579	17	43370481
rs56319902	17	43871982
rs4458044	17	43873727
rs12325727	17	47028472
rs17609255	17	50274170
rs10515007	17	50395539
rs17622379	17	50726846
rs12952191	17	52077386
rs16958559	17	55659233
rs181214	17	56179482
rs56794817	17	60001978
rs68145588	17	75864805
rs7223311	17	78940614
rs11657342	17	79355294
rs7190	18	5889765
rs12967010	18	9645035
rs8097125	18	13005473
rs303752	18	21074255
rs10460095	18	22624708
rs12962845	18	22654102
rs111852224	18	25596884
rs7226824	18	27676827
rs12953422	18	31192529
rs4426420	18	35104386
rs11082011	18	35145122
rs56171318	18	35272539
rs1963381	18	36125986
rs72902523	18	36565421
rs139980871	18	36648364
rs978807	18	36898459
rs2276209	18	36942457
rs2852349	18	37182907
rs12957463	18	37412228
rs977143	18	38028165
rs34298584	18	39026695
rs9916901	18	40238335
rs62090515	18	42671636
rs11663678	18	42908726
rs13381557	18	44513371
rs62092949	18	48779673
rs1671269	18	50109971
rs141586924	18	50167764	Not available
rs2043187	18	50394405
rs17411339	18	50807359
rs11876620	18	52737309
rs2958182	18	53149021
rs613872	18	53210302
rs190102446	18	57048571
rs2220926	18	58943386
rs6567288	18	60218334
rs72944064	18	63516255
rs2554835	18	74141190
rs11081529	18	75902735
rs142014757	18	77511268
rs11663602	18	77578191
rs12970264	18	77627950
rs62103198	18	77634276
rs10411759	19	1857297
rs8103741	19	2325005
rs312927	19	3274770
rs75177132	19	4386911
rs17883331	19	4954455
rs2287838	19	9959014
rs62109862	19	13011809
rs118040169	19	13109531
rs12151248	19	13212025
rs12981405	19	19651577
rs7254263	19	30741257
rs117623407	19	32204489
rs7255223	19	32824310
rs3859523	19	32972296
rs173003	19	36240960
rs10402747	19	45815248
rs76246107	19	50121274
rs192436652	19	54960747
rs1408430	20	14917048
rs6043521	20	15739745
rs36120534	20	17438121
rs175325	20	22317310
rs6060308	20	33794378
rs17747544	20	41211913
rs1006749	20	41716653
rs4369924	20	41954383
rs4812697	20	41975395
rs73106136	20	43491477
rs6065784	20	43717435
rs3848715	20	44564682
rs2024568	20	44732089
rs4810894	20	47532999
rs6020560	20	49119419
rs6091570	20	51299884
rs2252098	20	51620301
rs911149	20	58214637
rs6123924	20	58219764
rs6065080	20	59832791
rs13050131	21	20018118
rs232496	21	22734409
rs59300999	21	33072363
rs1544	21	33085585
rs2898191	21	34288509
rs61739710	21	34925689
rs743316	21	35252696
rs9974899	21	42006441
rs2838006	21	42653567
rs66482320	21	42688931
rs79585412	21	46487730
rs9977825	21	46494995
rs2297293	21	47125046
rs165633	22	29880773
rs737945	22	30202774
rs41282553	22	31286928
rs5754581	22	33910736
rs73154546	22	34271689
rs5754753	22	34296751
rs5754762	22	34329224
rs11703948	22	38817047
rs143743568	22	39289014
rs12170452	22	40019773
rs9611597	22	41864190
rs137079	22	42977907
rs9616906	22	51104680
rs28735993	22	51135595
rs9616947	22	51151631
