# Supplementary material for: Estimating indirect parental genetic effects on offspring phenotypes using virtual parental genotypes derived from sibling and half sibling pairs
Source: PLoS Genet. 2020 Oct 26;16(10):e1009154. doi: 10.1371/journal.pgen.1009154 (PMC7646364; doi:10.1371/journal.pgen.1009154)
Supplement: S6 Table — Power (a -d) and type 1 error rate (e—h) for tests involving sibling pairs on autosomes. Results of simulations compared to asymptotic calculations (α = 0.05). (XLSX) [file pgen.1009154.s008.xlsx]

## Sheet: S6 Table
S6 Table. Power (a - h) and type 1 error rate (i - h) for tests involving sibling pairs on autosomes. Results of simulations compared to asymptotic calculations (α = 0.05).
(a) Parental genotypes available (N = 2000 sibling pairs; b2 = 0.1%; c2 = 0.1%)							(e) Parental genotypes available (N = 2000 sibling pairs; b2 = 0.1%; c2 = 0.05%)							(i) Parental genotypes available (N = 2000 sibling pairs; b2 = 0%; c2 = 0%)
	Asymptotic	Simulation	Asymptotic	Simulation				Asymptotic	Simulation	Asymptotic	Simulation				Asymptotic	Simulation	Asymptotic	Simulation
Statistical Test	ψ2 = 0	ψ2 = 0	ψ2 = 0.2	ψ2 = 0.2			Statistical Test	ψ2 = 0	ψ2 = 0	ψ2 = 0.2	ψ2 = 0.2			Statistical Test	ψ2 = 0	ψ2 = 0	ψ2 = 0.2	ψ2 = 0.2
Parental Genetic Effect (1 df)	0.411	0.404	0.364	0.373			Parental Genetic Effect (1 df)	0.232	0.228	0.207	0.21			Parental Genetic Effect (1 df)	0.05	0.058	0.05	0.068
Offspring Genetic Effect (1 df)	0.41	0.427	0.401	0.393			Offspring Genetic Effect (1 df)	0.411	0.418	0.401	0.41			Offspring Genetic Effect (1 df)	0.05	0.047	0.05	0.054
Omnibus test (2 df)	0.88	0.88	0.832	0.823			Omnibus test (2 df)	0.762	0.749	0.704	0.711			Omnibus test (2 df)	0.05	0.048	0.05	0.064
Offspring Only (1df)	0.85	0.846	0.799	0.797			Offspring Only (1df)	0.772	0.784	0.721	0.73			Offspring Only (1df)	0.05	0.05	0.05	0.062
(b) Parental genotypes imputed (N = 2000 sibling pairs; b2 = 0.1%; c2 = 0.1%; p = 0.1)							(f) Parental genotypes imputed (N = 2000 sibling pairs; b2 = 0.1%; c2 = 0.05%; p = 0.1)							(j) Parental genotypes imputed (N = 2000 sibling pairs; b2 = 0%; c2 = 0%; p = 0.1)
	Asymptotic	Simulation	Asymptotic	Simulation				Asymptotic	Simulation	Asymptotic	Simulation				Asymptotic	Simulation	Asymptotic	Simulation
Statistical Test	ψ2 = 0	ψ2 = 0	ψ2 = 0.2	ψ2 = 0.2			Statistical Test	ψ2 = 0	ψ2 = 0	ψ2 = 0.2	ψ2 = 0.2			Statistical Test	ψ2 = 0	ψ2 = 0	ψ2 = 0.2	ψ2 = 0.2
Parental Genetic Effect (1 df)	0.1	0.097	0.102	0.116			Parental Genetic Effect (1 df)	0.075	0.08	0.076	0.07			Parental Genetic Effect (1 df)	0.05	0.044	0.05	0.044
Offspring Genetic Effect (1 df)	0.194	0.199	0.221	0.219			Offspring Genetic Effect (1 df)	0.193	0.202	0.221	0.219			Offspring Genetic Effect (1 df)	0.05	0.046	0.05	0.047
Omnibus test (2 df)	0.791	0.786	0.733	0.724			Omnibus test (2 df)	0.69	0.689	0.635	0.645			Omnibus test (2 df)	0.05	0.043	0.05	0.059
(c) Parental genotypes imputed (N = 2000 sibling pairs; b2 = 0.1%; c2 = 0.1%; p = 0.5)							(g) Parental genotypes imputed (N = 2000 sibling pairs; b2 = 0.1%; c2 = 0.05%; p = 0.5)							(k) Parental genotypes imputed (N = 2000 sibling pairs; b2 = 0%; c2 = 0%; p = 0.5)
	Asymptotic	Simulation	Asymptotic	Simulation				Asymptotic	Simulation	Asymptotic	Simulation				Asymptotic	Simulation	Asymptotic	Simulation
Statistical Test	ψ2 = 0	ψ2 = 0	ψ2 = 0.2	ψ2 = 0.2			Statistical Test	ψ2 = 0	ψ2 = 0	ψ2 = 0.2	ψ2 = 0.2			Statistical Test	ψ2 = 0	ψ2 = 0	ψ2 = 0.2	ψ2 = 0.2
Parental Genetic Effect (1 df)	0.089	0.092	0.094	0.09			Parental Genetic Effect (1 df)	0.069	0.08	0.072	0.063			Parental Genetic Effect (1 df)	0.05	0.05	0.05	0.055
Offspring Genetic Effect (1 df)	0.17	0.177	0.201	0.204			Offspring Genetic Effect (1 df)	0.17	0.165	0.201	0.184			Offspring Genetic Effect (1 df)	0.05	0.05	0.05	0.06
Omnibus test (2 df)	0.786	0.805	0.729	0.751			Omnibus test (2 df)	0.687	0.681	0.633	0.614			Omnibus test (2 df)	0.05	0.055	0.05	0.059
(d) Parental genotypes imputed (N = 2000 sibling pairs; b2 = 0.1%; c2 = 0.1%; p = 0.9)							(h) Parental genotypes imputed (N = 2000 sibling pairs; b2 = 0.1%; c2 = 0.05%; p = 0.9)							(l) Parental genotypes imputed (N = 2000 sibling pairs; b2 = 0%; c2 = 0%; p = 0.9)
	Asymptotic	Simulation	Asymptotic	Simulation				Asymptotic	Simulation	Asymptotic	Simulation				Asymptotic	Simulation	Asymptotic	Simulation
Statistical Test	ψ2 = 0	ψ2 = 0	ψ2 = 0.2	ψ2 = 0.2			Statistical Test	ψ2 = 0	ψ2 = 0	ψ2 = 0.2	ψ2 = 0.2			Statistical Test	ψ2 = 0	ψ2 = 0	ψ2 = 0.2	ψ2 = 0.2
Parental Genetic Effect (1 df)	0.1	0.096	0.102	0.089			Parental Genetic Effect (1 df)	0.075	0.079	0.076	0.085			Parental Genetic Effect (1 df)	0.05	0.053	0.05	0.054
Offspring Genetic Effect (1 df)	0.194	0.185	0.221	0.217			Offspring Genetic Effect (1 df)	0.193	0.182	0.221	0.231			Offspring Genetic Effect (1 df)	0.05	0.045	0.05	0.05
Omnibus test (2 df)	0.791	0.779	0.733	0.717			Omnibus test (2 df)	0.69	0.692	0.635	0.614			Omnibus test (2 df)	0.05	0.047	0.05	0.052
