# Supplementary material for: Estimating indirect parental genetic effects on offspring phenotypes using virtual parental genotypes derived from sibling and half sibling pairs
Source: PLoS Genet. 2020 Oct 26;16(10):e1009154. doi: 10.1371/journal.pgen.1009154 (PMC7646364; doi:10.1371/journal.pgen.1009154)
Supplement: S7 Table — Power (a -d) and type 1 error rate (e—h) for tests involving half sibling pairs on autosomes. Results of simulations compared to asymptotic calculations (α = 0.05). (XLSX) [file pgen.1009154.s009.xlsx]

## Sheet: S7 Table
S7 Table. Power (a - h) and type 1 error rate (i - l) for tests involving half sibling pairs on autosomes. Results of simulations compared to asymptotic calculations (α = 0.05).
(a) Parental genotypes available (N = 2000 half sibling pairs; b2 = 0.1%; d2 = 0.1%; f2 = 0.1%)							(e) Parental genotypes available (N = 2000 half sibling pairs; b2 = 0.1%; d2 = 0.05%; f2 = 0.05%)							(i) Parental genotypes available (N = 2000 half sibling pairs; b2 = 0%; d2 = 0%; f2 = 0%)
	Asymptotic	Simulation	Asymptotic	Simulation				Asymptotic	Simulation	Asymptotic	Simulation				Asymptotic	Simulation	Asymptotic	Simulation
Statistical Test	ψ2 = 0	ψ2 = 0	ψ2 = 0.2	ψ2 = 0.2			Statistical Test	ψ2 = 0	ψ2 = 0	ψ2 = 0.2	ψ2 = 0.2			Statistical Test	ψ2 = 0	ψ2 = 0	ψ2 = 0.2	ψ2 = 0.2
Maternal Genetic Effect (1 df)	0.373	0.36	0.34	0.335			Maternal Genetic Effect (1 df)	0.212	0.227	0.194	0.21			Maternal Genetic Effect (1 df)	0.05	0.061	0.05	0.043
Parental Genetic Effect (1 df)	0.373	0.41	0.386	0.375			Parental Genetic Effect (1 df)	0.212	0.234	0.219	0.217			Parental Genetic Effect (1 df)	0.05	0.052	0.05	0.045
Offspring Genetic Effect (1 df)	0.294	0.277	0.304	0.315			Offspring Genetic Effect (1 df)	0.294	0.286	0.304	0.287			Offspring Genetic Effect (1 df)	0.05	0.041	0.05	0.057
Omnibus test (3 df)	0.975	0.978	0.968	0.972			Omnibus test (3 df)	0.888	0.914	0.872	0.866			Omnibus test (3 df)	0.05	0.049	0.05	0.038
Offspring Only (1df)	0.979	0.976	0.972	0.976			Offspring Only (1df)	0.927	0.947	0.914	0.907			Offspring Only (1df)	0.05	0.049	0.05	0.049
(b) Parental genotypes imputed (N = 2000 half sibling pairs; b2 = 0.1%; d2 = 0.1%; f2 = 0.1%; p = 0.1)							(f) Parental genotypes imputed (N = 2000 half sibling pairs; b2 = 0.1%; d2 = 0.05%; f2 = 0.05%; p = 0.1)							(j) Parental genotypes imputed (N = 2000 half sibling pairs; b2 = 0%; d2 = 0%; f2 = 0%; p = 0.1)
	Asymptotic	Simulation	Asymptotic	Simulation				Asymptotic	Simulation	Asymptotic	Simulation				Asymptotic	Simulation	Asymptotic	Simulation
Statistical Test	ψ2 = 0	ψ2 = 0	ψ2 = 0.2	ψ2 = 0.2			Statistical Test	ψ2 = 0	ψ2 = 0	ψ2 = 0.2	ψ2 = 0.2			Statistical Test	ψ2 = 0	ψ2 = 0	ψ2 = 0.2	ψ2 = 0.2
Maternal Genetics Effect (1 df)	0.082	0.104	0.082	0.097			Maternal Genetics Effect (1 df)	0.066	0.075	0.066	0.076			Maternal Genetic Effect (1 df)	0.05	0.044	0.05	0.049
Parental Genetic Effect (1 df)	0.06	0.063	0.059	0.059			Parental Genetic Effect (1 df)	0.055	0.05	0.055	0.058			Parental Genetic Effect (1 df)	0.05	0.044	0.05	0.054
Offspring Genetic Effect (1 df)	0.068	0.059	0.067	0.064			Offspring Genetic Effect (1 df)	0.068	0.06	0.067	0.067			Offspring Genetic Effect (1 df)	0.05	0.037	0.05	0.053
Omnibus test (3 df)	0.939	0.927	0.923	0.93			Omnibus test (3 df)	0.834	0.856	0.812	0.799			Omnibus test (3 df)	0.05	0.041	0.05	0.055
(c) Parental genotypes imputed (N = 2000 half sibling pairs; b2 = 0.1%; d2 = 0.1%; f2 = 0.1%; p = 0.5)							(g) Parental genotypes imputed (N = 2000 half sibling pairs; b2 = 0.1%; d2 = 0.05%; f2 = 0.05%; p = 0.5)							(k) Parental genotypes imputed (N = 2000 half sibling pairs; b2 = 0%; d2 = 0%; f2 = 0%; p = 0.5)
	Asymptotic	Simulation	Asymptotic	Simulation				Asymptotic	Simulation	Asymptotic	Simulation				Asymptotic	Simulation	Asymptotic	Simulation
Statistical Test	ψ2 = 0	ψ2 = 0	ψ2 = 0.2	ψ2 = 0.2			Statistical Test	ψ2 = 0	ψ2 = 0	ψ2 = 0.2	ψ2 = 0.2			Statistical Test	ψ2 = 0	ψ2 = 0	ψ2 = 0.2	ψ2 = 0.2
Maternal Genetic Effect (1 df)	0.069	0.07	0.072	0.058			Maternal Genetic Effect (1 df)	0.06	0.057	0.061	0.063			Maternal Genetic Effect (1 df)	0.05	0.059	0.05	0.053
Parental Genetic Effect (1 df)	0.054	0.058	0.054	0.061			Parental Genetic Effect (1 df)	0.052	0.057	0.052	0.051			Parental Genetic Effect (1 df)	0.05	0.062	0.05	0.043
Offspring Genetic Effect (1 df)	0.057	0.066	0.058	0.057			Offspring Genetic Effect (1 df)	0.057	0.06	0.058	0.062			Offspring Genetic Effect (1 df)	0.05	0.06	0.05	0.04
Omnibus test (3 df)	0.939	0.935	0.923	0.917			Omnibus test (3 df)	0.834	0.835	0.812	0.819			Omnibus test (3 df)	0.05	0.056	0.05	0.044
(d) Parental genotypes imputed (N = 2000 half sibling pairs; b2 = 0.1%; d2 = 0.1%; f2 = 0.1%; p = 0.9)							(h) Parental genotypes imputed (N = 2000 half sibling pairs; b2 = 0.1%; d2 = 0.05%; f2 = 0.05%; p = 0.9)							(l) Parental genotypes imputed (N = 2000 half sibling pairs; b2 = 0%; d2 = 0%; f2 = 0%; p = 0.9)
	Asymptotic	Simulation	Asymptotic	Simulation				Asymptotic	Simulation	Asymptotic	Simulation				Asymptotic	Simulation	Asymptotic	Simulation
Statistical Test	ψ2 = 0	ψ2 = 0	ψ2 = 0.2	ψ2 = 0.2			Statistical Test	ψ2 = 0	ψ2 = 0	ψ2 = 0.2	ψ2 = 0.2			Statistical Test	ψ2 = 0	ψ2 = 0	ψ2 = 0.2	ψ2 = 0.2
Maternal Genetic Effect (1 df)	0.082	0.083	0.082	0.098			Maternal Genetic Effect (1 df)	0.066	0.057	0.066	0.058			Maternal Genetic Effect (1 df)	0.05	0.045	0.05	0.052
Parental Genetic Effect (1 df)	0.06	0.064	0.059	0.062			Parental Genetic Effect (1 df)	0.055	0.045	0.055	0.036			Parental Genetic Effect (1 df)	0.05	0.058	0.05	0.044
Offspring Genetic Effect (1 df)	0.068	0.06	0.067	0.069			Offspring Genetic Effect (1 df)	0.068	0.055	0.067	0.069			Offspring Genetic Effect (1 df)	0.05	0.051	0.05	0.04
Omnibus test (3 df)	0.939	0.942	0.923	0.928			Omnibus test (3 df)	0.834	0.837	0.812	0.799			Omnibus test (3 df)	0.05	0.046	0.05	0.051
