# Supplementary material for: Estimating indirect parental genetic effects on offspring phenotypes using virtual parental genotypes derived from sibling and half sibling pairs
Source: PLoS Genet. 2020 Oct 26;16(10):e1009154. doi: 10.1371/journal.pgen.1009154 (PMC7646364; doi:10.1371/journal.pgen.1009154)
Supplement: S9 Table — Power (a -d) and type 1 error rate (e—h) for tests involving female sibling pairs on the X chromosome. Results of simulations compared to asymptotic calculations (α = 0.05). (XLSX) [file pgen.1009154.s011.xlsx]

## Sheet: S9 Table
S9 Table. Power (a - h) and type 1 error rate (i - l) for tests involving female sibling pairs on the X chromosome. Results of simulations compared to asymptotic calculations (α = 0.05).
(a) Parental genotypes available (N = 2000 sibling pairs; b2 = 0.1%; d2 = 0.1%; f2 = 0.1%)							(e) Parental genotypes available (N = 2000 sibling pairs; b2 = 0.1%; d2 = 0.05%; f2 = 0.05%)							(i) Parental genotypes available (N = 2000 sibling pairs; b2 = 0%; d2 = 0%; f2 = 0%)
	Asymptotic	Simulation	Asymptotic	Simulation				Asymptotic	Simulation	Asymptotic	Simulation				Asymptotic	Simulation	Asymptotic	Simulation
Statistical Test	ψ2 = 0	ψ2 = 0	ψ2 = 0.2	ψ2 = 0.2			Statistical Test	ψ2 = 0	ψ2 = 0	ψ2 = 0.2	ψ2 = 0.2			Statistical Test	ψ2 = 0	ψ2 = 0	ψ2 = 0.2	ψ2 = 0.2
Maternal Genetic Effect (1 df)	0.294	0.287	0.276	0.285			Maternal Genetic Effect (1 df)	0.171	0.198	0.161	0.153			Maternal Genetic Effect (1 df)	0.05	0.06	0.05	0.049
Parental Genetic Effect (1 df)	0.212	0.206	0.206	0.196			Parental Genetic Effect (1 df)	0.129	0.148	0.126	0.131			Parental Genetic Effect (1 df)	0.05	0.064	0.05	0.051
Offspring Genetic Effect (1 df)	0.171	0.186	0.176	0.158			Offspring Genetic Effect (1 df)	0.171	0.17	0.176	0.159			Offspring Genetic Effect (1 df)	0.05	0.058	0.05	0.048
Omnibus test (3 df)	0.984	0.981	0.962	0.954			Omnibus test (3 df)	0.914	0.909	0.858	0.852			Omnibus test (3 df)	0.05	0.059	0.05	0.057
Offspring Only (1df)	0.993	0.99	0.98	0.978			Offspring Only (1df)	0.961	0.953	0.924	0.929			Offspring Only (1df)	0.05	0.051	0.05	0.046
(b) Parental genotypes available (N = 2000 sibling pairs; b2 = 0.1%; d2 = 0.1%; f2 = 0.1%; p = 0.1)							(f) Parental genotypes available (N = 2000 sibling pairs; b2 = 0.1%; d2 = 0.05%; f2 = 0.05%; p = 0.1)							(j) Parental genotypes available (N = 2000 sibling pairs; b2 = 0%; d2 = 0%; f2 = 0%; p = 0.1)
	Asymptotic	Simulation	Asymptotic	Simulation				Asymptotic	Simulation	Asymptotic	Simulation				Asymptotic	Simulation	Asymptotic	Simulation
Statistical Test	ψ2 = 0	ψ2 = 0	ψ2 = 0.2	ψ2 = 0.2			Statistical Test	ψ2 = 0	ψ2 = 0	ψ2 = 0.2	ψ2 = 0.2			Statistical Test	ψ2 = 0	ψ2 = 0	ψ2 = 0.2	ψ2 = 0.2
Maternal Genetics Effect (1 df)	0.15	0.143	0.148	0.137			Maternal Genetics Effect (1 df)	0.099	0.099	0.098	0.11			Maternal Genetic Effect (1 df)	0.05	0.055	0.05	0.058
Parental Genetic Effect (1 df)	0.111	0.12	0.117	0.113			Parental Genetic Effect (1 df)	0.08	0.087	0.083	0.085			Parental Genetic Effect (1 df)	0.05	0.053	0.05	0.049
Offspring Genetic Effect (1 df)	0.111	0.119	0.126	0.133			Offspring Genetic Effect (1 df)	0.111	0.095	0.126	0.136			Offspring Genetic Effect (1 df)	0.05	0.049	0.05	0.047
Omnibus test (3 df)	0.978	0.972	0.951	0.947			Omnibus test (3 df)	0.901	0.888	0.843	0.843			Omnibus test (3 df)	0.05	0.057	0.05	0.051
(c) Parental genotypes available (N = 2000 sibling pairs; b2 = 0.1%; d2 = 0.1%; f2 = 0.1%; p = 0.5)							(g) Parental genotypes available (N = 2000 sibling pairs; b2 = 0.1%; d2 = 0.05%; f2 = 0.05%; p = 0.5)							(k) Parental genotypes available (N = 2000 sibling pairs; b2 = 0%; d2 = 0%; f2 = 0%; p = 0.5)
	Asymptotic	Simulation	Asymptotic	Simulation				Asymptotic	Simulation	Asymptotic	Simulation				Asymptotic	Simulation	Asymptotic	Simulation
Statistical Test	ψ2 = 0	ψ2 = 0	ψ2 = 0.2	ψ2 = 0.2			Statistical Test	ψ2 = 0	ψ2 = 0	ψ2 = 0.2	ψ2 = 0.2			Statistical Test	ψ2 = 0	ψ2 = 0	ψ2 = 0.2	ψ2 = 0.2
Maternal Genetic Effect (1 df)	0.089	0.069	0.087	0.075			Maternal Genetic Effect (1 df)	0.069	0.069	0.068	0.066			Maternal Genetic Effect (1 df)	0.05	0.042	0.05	0.047
Parental Genetic Effect (1 df)	0.109	0.109	0.109	0.146			Parental Genetic Effect (1 df)	0.079	0.081	0.079	0.077			Parental Genetic Effect (1 df)	0.05	0.054	0.05	0.053
Offspring Genetic Effect (1 df)	0.109	0.12	0.124	0.122			Offspring Genetic Effect (1 df)	0.109	0.106	0.124	0.129			Offspring Genetic Effect (1 df)	0.05	0.049	0.05	0.047
Omnibus test (3 df)	0.977	0.971	0.95	0.953			Omnibus test (3 df)	0.9	0.914	0.841	0.842			Omnibus test (3 df)	0.05	0.043	0.05	0.057
(d) Parental genotypes imputed (N = 2000 sibling pairs; b2 = 0.1%; d2 = 0.1%; f2 = 0.1%; p = 0.9)							(h) Parental genotypes imputed (N = 2000 sibling pairs; b2 = 0.1%; d2 = 0.05%; f2 = 0.05%; p = 0.9)							(l) Parental genotypes imputed (N = 2000 sibling pairs; b2 = 0%; d2 = 0%; f2 = 0%; p = 0.9)
	Asymptotic	Simulation	Asymptotic	Simulation				Asymptotic	Simulation	Asymptotic	Simulation				Asymptotic	Simulation	Asymptotic	Simulation
Statistical Test	ψ2 = 0	ψ2 = 0	ψ2 = 0.2	ψ2 = 0.2			Statistical Test	ψ2 = 0	ψ2 = 0	ψ2 = 0.2	ψ2 = 0.2			Statistical Test	ψ2 = 0	ψ2 = 0	ψ2 = 0.2	ψ2 = 0.2
Maternal Genetic Effect (1 df)	0.15	0.173	0.148	0.117			Maternal Genetic Effect (1 df)	0.099	0.097	0.098	0.091			Maternal Genetic Effect (1 df)	0.05	0.049	0.05	0.054
Parental Genetic Effect (1 df)	0.111	0.124	0.117	0.129			Parental Genetic Effect (1 df)	0.08	0.079	0.083	0.087			Parental Genetic Effect (1 df)	0.05	0.043	0.05	0.054
Offspring Genetic Effect (1 df)	0.111	0.114	0.126	0.121			Offspring Genetic Effect (1 df)	0.111	0.108	0.126	0.117			Offspring Genetic Effect (1 df)	0.05	0.04	0.05	0.053
Omnibus test (3 df)	0.978	0.982	0.951	0.944			Omnibus test (3 df)	0.901	0.905	0.843	0.846			Omnibus test (3 df)	0.05	0.043	0.05	0.055
