# Supplementary material for: Estimating indirect parental genetic effects on offspring phenotypes using virtual parental genotypes derived from sibling and half sibling pairs
Source: PLoS Genet. 2020 Oct 26;16(10):e1009154. doi: 10.1371/journal.pgen.1009154 (PMC7646364; doi:10.1371/journal.pgen.1009154)
Supplement: S10 Table — Power (a -d) and type 1 error rate (e—h) for tests involving opposite sex sibling pairs on the X chromosome. Results of simulations compared to asymptotic calculations (α = 0.05). (XLSX) [file pgen.1009154.s012.xlsx]

## Sheet: S10 Table
S10 Table. Power (a - h) and type 1 error rate (i - l) for tests involving opposite sex sibling pairs on the X chromosome. Results of simulations compared to asymptotic calculations (α = 0.05).
(a) Parental genotypes available (N = 2000 sibling pairs; b2 = 0.1%; d2 = 0.1%; f2 = 0.1%)							(e) Parental genotypes available (N = 2000 sibling pairs; b2 = 0.1%; d2 = 0.05%; f2 = 0.05%)							(i) Parental genotypes available (N = 2000 sibling pairs; b2 = 0%; d2 = 0%; f2 = 0%)
	Asymptotic	Simulation	Asymptotic	Simulation				Asymptotic	Simulation	Asymptotic	Simulation				Asymptotic	Simulation	Asymptotic	Simulation
Statistical Test	ψ2 = 0	ψ2 = 0	ψ2 = 0.2	ψ2 = 0.2			Statistical Test	ψ2 = 0	ψ2 = 0	ψ2 = 0.2	ψ2 = 0.2			Statistical Test	ψ2 = 0	ψ2 = 0	ψ2 = 0.2	ψ2 = 0.2
Maternal Genetic Effect (1 df)	0.338	0.332	0.316	0.321			Maternal Genetic Effect (1 df)	0.193	0.172	0.181	0.185			Maternal Genetic Effect (1 df)	0.05	0.04	0.05	0.061
Parental Genetic Effect (1 df)	0.462	0.447	0.409	0.416			Parental Genetic Effect (1 df)	0.261	0.26	0.231	0.25			Parental Genetic Effect (1 df)	0.05	0.046	0.05	0.044
Offspring Genetic Effect (1 df)	0.248	0.251	0.266	0.251			Offspring Genetic Effect (1 df)	0.248	0.273	0.266	0.265			Offspring Genetic Effect (1 df)	0.05	0.052	0.05	0.032
Omnibus test (3 df)	0.951	0.949	0.913	0.912			Omnibus test (3 df)	0.82	0.805	0.758	0.767			Omnibus test (3 df)	0.05	0.044	0.05	0.041
Offspring Only (1df)	0.942	0.941	0.898	0.887			Offspring Only (1df)	0.852	0.84	0.795	0.799			Offspring Only (1df)	0.05	0.05	0.05	0.036
(b) Parental genotypes available (N = 2000 sibling pairs; b2 = 0.1%; d2 = 0.1%; f2 = 0.1%; p = 0.1)							(f) Parental genotypes available (N = 2000 sibling pairs; b2 = 0.1%; d2 = 0.05%; f2 = 0.05%; p = 0.1)							(j) Parental genotypes available (N = 2000 sibling pairs; b2 = 0%; d2 = 0%; f2 = 0%; p = 0.1)
	Asymptotic	Simulation	Asymptotic	Simulation				Asymptotic	Simulation	Asymptotic	Simulation				Asymptotic	Simulation	Asymptotic	Simulation
Statistical Test	ψ2 = 0	ψ2 = 0	ψ2 = 0.2	ψ2 = 0.2			Statistical Test	ψ2 = 0	ψ2 = 0	ψ2 = 0.2	ψ2 = 0.2			Statistical Test	ψ2 = 0	ψ2 = 0	ψ2 = 0.2	ψ2 = 0.2
Maternal Genetics Effect (1 df)	0.147	0.139	0.151	0.146			Maternal Genetics Effect (1 df)	0.098	0.098	0.1	0.1			Maternal Genetic Effect (1 df)	0.05	0.052	0.05	0.055
Parental Genetic Effect (1 df)	0.323	0.333	0.279	0.28			Parental Genetic Effect (1 df)	0.185	0.197	0.163	0.162			Parental Genetic Effect (1 df)	0.05	0.059	0.05	0.051
Offspring Genetic Effect (1 df)	0.175	0.171	0.206	0.209			Offspring Genetic Effect (1 df)	0.175	0.182	0.205	0.212			Offspring Genetic Effect (1 df)	0.05	0.054	0.05	0.042
Omnibus test (3 df)	0.932	0.935	0.887	0.884			Omnibus test (3 df)	0.792	0.777	0.729	0.73			Omnibus test (3 df)	0.05	0.049	0.05	0.054
(c) Parental genotypes available (N = 2000 sibling pairs; b2 = 0.1%; d2 = 0.1%; f2 = 0.1%; p = 0.5)							(g) Parental genotypes available (N = 2000 sibling pairs; b2 = 0.1%; d2 = 0.05%; f2 = 0.05%; p = 0.5)							(k) Parental genotypes available (N = 2000 sibling pairs; b2 = 0%; d2 = 0%; f2 = 0%; p = 0.5)
	Asymptotic	Simulation	Asymptotic	Simulation				Asymptotic	Simulation	Asymptotic	Simulation				Asymptotic	Simulation	Asymptotic	Simulation
Statistical Test	ψ2 = 0	ψ2 = 0	ψ2 = 0.2	ψ2 = 0.2			Statistical Test	ψ2 = 0	ψ2 = 0	ψ2 = 0.2	ψ2 = 0.2			Statistical Test	ψ2 = 0	ψ2 = 0	ψ2 = 0.2	ψ2 = 0.2
Maternal Genetic Effect (1 df)	0.15	0.159	0.154	0.163			Maternal Genetic Effect (1 df)	0.099	0.082	0.101	0.091			Maternal Genetic Effect (1 df)	0.05	0.046	0.05	0.043
Parental Genetic Effect (1 df)	0.314	0.301	0.274	0.296			Parental Genetic Effect (1 df)	0.181	0.187	0.16	0.187			Parental Genetic Effect (1 df)	0.05	0.046	0.05	0.058
Offspring Genetic Effect (1 df)	0.173	0.179	0.203	0.214			Offspring Genetic Effect (1 df)	0.172	0.162	0.203	0.19			Offspring Genetic Effect (1 df)	0.05	0.05	0.05	0.051
Omnibus test (3 df)	0.926	0.913	0.88	0.889			Omnibus test (3 df)	0.785	0.764	0.722	0.721			Omnibus test (3 df)	0.05	0.039	0.05	0.044
(d) Parental genotypes imputed (N = 2000 sibling pairs; b2 = 0.1%; d2 = 0.1%; f2 = 0.1%; p = 0.9)							(h) Parental genotypes imputed (N = 2000 sibling pairs; b2 = 0.1%; d2 = 0.05%; f2 = 0.05%; p = 0.9)							(l) Parental genotypes imputed (N = 2000 sibling pairs; b2 = 0%; d2 = 0%; f2 = 0%; p = 0.9)
	Asymptotic	Simulation	Asymptotic	Simulation				Asymptotic	Simulation	Asymptotic	Simulation				Asymptotic	Simulation	Asymptotic	Simulation
Statistical Test	ψ2 = 0	ψ2 = 0	ψ2 = 0.2	ψ2 = 0.2			Statistical Test	ψ2 = 0	ψ2 = 0	ψ2 = 0.2	ψ2 = 0.2			Statistical Test	ψ2 = 0	ψ2 = 0	ψ2 = 0.2	ψ2 = 0.2
Maternal Genetic Effect (1 df)	0.147	0.148	0.151	0.143			Maternal Genetic Effect (1 df)	0.098	0.085	0.1	0.104			Maternal Genetic Effect (1 df)	0.05	0.049	0.05	0.048
Parental Genetic Effect (1 df)	0.323	0.332	0.279	0.298			Parental Genetic Effect (1 df)	0.185	0.171	0.163	0.152			Parental Genetic Effect (1 df)	0.05	0.064	0.05	0.054
Offspring Genetic Effect (1 df)	0.175	0.165	0.206	0.204			Offspring Genetic Effect (1 df)	0.175	0.18	0.205	0.205			Offspring Genetic Effect (1 df)	0.05	0.046	0.05	0.047
Omnibus test (3 df)	0.932	0.942	0.887	0.887			Omnibus test (3 df)	0.792	0.783	0.729	0.733			Omnibus test (3 df)	0.05	0.048	0.05	0.044
