# Supplementary material for: Estimating indirect parental genetic effects on offspring phenotypes using virtual parental genotypes derived from sibling and half sibling pairs
Source: PLoS Genet. 2020 Oct 26;16(10):e1009154. doi: 10.1371/journal.pgen.1009154 (PMC7646364; doi:10.1371/journal.pgen.1009154)
Supplement: S11 Table — (XLSX) [file pgen.1009154.s013.xlsx]

## Sheet: S11 Table
S11 Table. Power to detect association at autosomal loci using genotyped sibling pairs with and without parental genotypes (α = 0.05).
Parental genotypes available (N = 2000 pairs; b2 = 0.1%; c2 = 0.1%)									Parental genotypes available (N = 2000 pairs; b2 = 0.1%; c2 = 0.1%; Effects discordant)									Parental genotypes available (N = 2000 pairs; b2 = 0%; c2 = 0.1%)									Parental genotypes available (N = 2000 pairs; b2 = 0.1%; c2 = 0%)
Statistical Test	ψ2 = 0	ψ2 = 0.1	ψ2 = 0.2	ψ2 = 0.3	ψ2 = 0.4	ψ2 = 0.5	ψ2 = 0.6		Statistical Test	ψ2 = 0	ψ2 = 0.1	ψ2 = 0.2	ψ2 = 0.3	ψ2 = 0.4	ψ2 = 0.5	ψ2 = 0.6		Statistical Test	ψ2 = 0	ψ2 = 0.1	ψ2 = 0.2	ψ2 = 0.3	ψ2 = 0.4	ψ2 = 0.5	ψ2 = 0.6		Statistical Test	ψ2 = 0	ψ2 = 0.1	ψ2 = 0.2	ψ2 = 0.3	ψ2 = 0.4	ψ2 = 0.5	ψ2 = 0.6
Parental Genetic Effect (1 df)	0.411	0.385	0.364	0.346	0.332	0.32	0.311		Parental Genetic Effect (1 df)	0.41	0.385	0.364	0.346	0.332	0.32	0.31		Parental Genetic Effect (1 df)	0.410091	0.384597	0.36352	0.346062	0.331635	0.319816	0.310308		Parental Genetic Effect (1 df)	0.05	0.05	0.05	0.05	0.05	0.05	0.05
Offspring Genetic Effect (1 df)	0.41	0.402	0.401	0.407	0.422	0.448	0.493		Offspring Genetic Effect (1 df)	0.41	0.402	0.401	0.407	0.421	0.447	0.491		Offspring Genetic Effect (1 df)	0.05	0.05	0.05	0.05	0.05	0.05	0.05		Offspring Genetic Effect (1 df)	0.410164	0.402213	0.4008	0.406506	0.42088	0.447063	0.491209
Omnibus test (2 df)	0.88	0.856	0.832	0.811	0.795	0.787	0.789		Omnibus test (2 df)	0.416	0.401	0.393	0.391	0.398	0.416	0.45		Omnibus test (2 df)	0.415427	0.38178	0.353264	0.328876	0.307837	0.28954	0.273508		Omnibus test (2 df)	0.415564	0.400701	0.392525	0.391275	0.398117	0.415732	0.449771
Maternal Genetic Effect (1 df)	0.373	0.354	0.339	0.327	0.317	0.31	0.304		Maternal Genetic Effect (1 df)	0.372	0.354	0.339	0.327	0.317	0.309	0.303		Maternal Genetic Effect (1 df)	0.372	0.354	0.339	0.327	0.317	0.309	0.303		Maternal Genetic Effect (1 df)	0.05	0.05	0.05	0.05	0.05	0.05	0.05
Paternal Genetic Effect (1 df)	0.05	0.05	0.05	0.05	0.05	0.05	0.05		Paternal Genetic Effect (1 df)	0.05	0.05	0.05	0.05	0.05	0.05	0.05		Paternal Genetic Effect (1 df)	0.05	0.05	0.05	0.05	0.05	0.05	0.05		Paternal Genetic Effect (1 df)	0.05	0.05	0.05	0.05	0.05	0.05	0.05
Offspring Genetic Effect (1 df)	0.294	0.296	0.304	0.318	0.34	0.373	0.426		Offspring Genetic Effect (1 df)	0.293	0.296	0.303	0.317	0.339	0.372	0.424		Offspring Genetic Effect (1 df)	0.05	0.05	0.05	0.05	0.05	0.05	0.05		Offspring Genetic Effect (1 df)	0.293	0.295	0.303	0.317	0.339	0.372	0.424
Omnibus test (3 df)	0.84	0.808	0.78	0.756	0.739	0.729	0.732		Omnibus test (3 df)	0.359	0.345	0.338	0.337	0.343	0.359	0.39		Omnibus test (3 df)	0.359	0.328	0.303	0.281	0.263	0.247	0.233		Omnibus test (3 df)	0.359	0.345	0.338	0.337	0.343	0.359	0.39
Offspring Only (1df)	0.85	0.823	0.799	0.779	0.766	0.761	0.768		Offspring Only (1df)	0.17	0.178	0.19	0.206	0.231	0.266	0.321		Offspring Only (1df)	0.17	0.153	0.138	0.125	0.113	0.102	0.092		Offspring Only (1df)	0.516	0.5	0.491	0.489	0.497	0.516	0.553
Parental genotypes imputed (N = 2000 pairs; b2 = 0.1%; c2 = 0.1%; p = 0.1)									Parental genotypes imputed (N = 2000 pairs; b2 = 0.1%; c2 = 0.1%; p = 0.1; Effects discordant)									Parental genotypes imputed (N = 2000 pairs; b2 = 0%; c2 = 0.1%; p = 0.1)									Parental genotypes imputed (N = 2000 pairs; b2 = 0.1%; c2 = 0%; p = 0.1)
Statistical Test	ψ2 = 0	ψ2 = 0.1	ψ2 = 0.2	ψ2 = 0.3	ψ2 = 0.4	ψ2 = 0.5	ψ2 = 0.6		Statistical Test	ψ2 = 0	ψ2 = 0.1	ψ2 = 0.2	ψ2 = 0.3	ψ2 = 0.4	ψ2 = 0.5	ψ2 = 0.6		Statistical Test	ψ2 = 0	ψ2 = 0.1	ψ2 = 0.2	ψ2 = 0.3	ψ2 = 0.4	ψ2 = 0.5	ψ2 = 0.6		Statistical Test	ψ2 = 0	ψ2 = 0.1	ψ2 = 0.2	ψ2 = 0.3	ψ2 = 0.4	ψ2 = 0.5	ψ2 = 0.6
Parental Genetic Effect (1 df)	0.1	0.101	0.102	0.104	0.107	0.11	0.113		Parental Genetic Effect (1 df)	0.1	0.101	0.102	0.104	0.107	0.109	0.113		Parental Genetic Effect (1 df)	0.0996846	0.100818	0.102349	0.104283	0.106647	0.109488	0.11288		Parental Genetic Effect (1 df)	0.05	0.05	0.05	0.05	0.05	0.05	0.05
Offspring Genetic Effect (1 df)	0.194	0.205	0.221	0.242	0.27	0.31	0.368		Offspring Genetic Effect (1 df)	0.193	0.205	0.221	0.241	0.269	0.309	0.367		Offspring Genetic Effect (1 df)	0.05	0.05	0.05	0.05	0.05	0.05	0.05		Offspring Genetic Effect (1 df)	0.193478	0.205111	0.220532	0.241098	0.269094	0.308527	0.366908
Omnibus test (2 df)	0.791	0.759	0.733	0.712	0.699	0.695	0.705		Omnibus test (2 df)	0.171	0.178	0.188	0.202	0.223	0.253	0.299		Omnibus test (2 df)	0.171081	0.159176	0.149353	0.141117	0.134118	0.128101	0.122874		Omnibus test (2 df)	0.415564	0.400701	0.392525	0.391275	0.398117	0.415732	0.449771
Parental genotypes imputed (N = 2000 pairs; b2 = 0.1%; c2 = 0.1%; p = 0.5)									Parental genotypes imputed (N = 2000 pairs; b2 = 0.1%; c2 = 0.1%; p = 0.5; Effects discordant)									Parental genotypes imputed (N = 2000 pairs; b2 = 0%; c2 = 0.1%; p = 0.5)									Parental genotypes imputed (N = 2000 pairs; b2 = 0.1%; c2 = 0%; p = 0.5)
Statistical Test	ψ2 = 0	ψ2 = 0.1	ψ2 = 0.2	ψ2 = 0.3	ψ2 = 0.4	ψ2 = 0.5	ψ2 = 0.6		Statistical Test	ψ2 = 0	ψ2 = 0.1	ψ2 = 0.2	ψ2 = 0.3	ψ2 = 0.4	ψ2 = 0.5	ψ2 = 0.6		Statistical Test	ψ2 = 0	ψ2 = 0.1	ψ2 = 0.2	ψ2 = 0.3	ψ2 = 0.4	ψ2 = 0.5	ψ2 = 0.6		Statistical Test	ψ2 = 0	ψ2 = 0.1	ψ2 = 0.2	ψ2 = 0.3	ψ2 = 0.4	ψ2 = 0.5	ψ2 = 0.6
Parental Genetic Effect (1 df)	0.089	0.091	0.094	0.096	0.099	0.102	0.106		Parental Genetic Effect (1 df)	0.089	0.091	0.093	0.096	0.099	0.102	0.106		Parental Genetic Effect (1 df)	0.0890014	0.091094	0.0934232	0.0960312	0.0989711	0.10231	0.106136		Parental Genetic Effect (1 df)	0.05	0.05	0.05	0.05	0.05	0.05	0.05
Offspring Genetic Effect (1 df)	0.17	0.184	0.201	0.224	0.253	0.294	0.355		Offspring Genetic Effect (1 df)	0.17	0.184	0.201	0.223	0.253	0.293	0.353		Offspring Genetic Effect (1 df)	0.05	0.05	0.05	0.05	0.05	0.05	0.05		Offspring Genetic Effect (1 df)	0.170168	0.183905	0.2011	0.223206	0.252589	0.293353	0.353158
Omnibus test (2 df)	0.786	0.755	0.729	0.708	0.695	0.692	0.701		Omnibus test (2 df)	0.163	0.17	0.181	0.196	0.217	0.247	0.294		Omnibus test (2 df)	0.162829	0.151752	0.142612	0.134951	0.128439	0.122841	0.117977		Omnibus test (2 df)	0.415564	0.400701	0.392525	0.391275	0.398117	0.415732	0.449771
Parental genotypes available (N = 2000 pairs; b2 = 0.1%; c2 = 0.1%; p = 0.9)									Parental genotypes available (N = 2000 pairs; b2 = 0.1%; c2 = 0.1%; p = 0.9; Effects discordant)									Parental genotypes available (N = 2000 pairs; b2 = 0%; c2 = 0.1%; p = 0.9)									Parental genotypes available (N = 2000 pairs; b2 = 0.1%; c2 = 0%; p = 0.9)
Statistical Test	ψ2 = 0	ψ2 = 0.1	ψ2 = 0.2	ψ2 = 0.3	ψ2 = 0.4	ψ2 = 0.5	ψ2 = 0.6		Statistical Test	ψ2 = 0	ψ2 = 0.1	ψ2 = 0.2	ψ2 = 0.3	ψ2 = 0.4	ψ2 = 0.5	ψ2 = 0.6		Statistical Test	ψ2 = 0	ψ2 = 0.1	ψ2 = 0.2	ψ2 = 0.3	ψ2 = 0.4	ψ2 = 0.5	ψ2 = 0.6		Statistical Test	ψ2 = 0	ψ2 = 0.1	ψ2 = 0.2	ψ2 = 0.3	ψ2 = 0.4	ψ2 = 0.5	ψ2 = 0.6
Parental Genetic Effect (1 df)	0.1	0.101	0.102	0.104	0.107	0.109	0.113		Parental Genetic Effect (1 df)	0.1	0.101	0.102	0.104	0.107	0.11	0.113		Parental Genetic Effect (1 df)	0.0996846	0.100818	0.102349	0.104283	0.106647	0.109488	0.11288		Parental Genetic Effect (1 df)	0.05	0.05	0.05	0.05	0.05	0.05	0.05
Offspring Genetic Effect (1 df)	0.194	0.205	0.221	0.242	0.27	0.31	0.368		Offspring Genetic Effect (1 df)	0.193	0.205	0.221	0.241	0.269	0.309	0.367		Offspring Genetic Effect (1 df)	0.05	0.05	0.05	0.05	0.05	0.05	0.05		Offspring Genetic Effect (1 df)	0.193478	0.205111	0.220532	0.241098	0.269094	0.308527	0.366908
Omnibus test (2 df)	0.791	0.759	0.733	0.712	0.699	0.695	0.7		Omnibus test (2 df)	0.171	0.178	0.188	0.202	0.223	0.253	0.299		Omnibus test (2 df)	0.171081	0.159176	0.149353	0.141117	0.134118	0.128101	0.122874		Omnibus test (2 df)	0.415564	0.400701	0.392525	0.391275	0.398117	0.415732	0.449771
Parental genotypes imputed (N = 20000 pairs; b2 = 0.1%; c2 = 0.1%; p = 0.1)									Parental genotypes imputed (N = 20000 pairs; b2 = 0.1%; c2 = 0.1%; p = 0.1; Effects discordant)									Parental genotypes imputed (N = 20000 pairs; b2 = 0%; c2 = 0.1%; p = 0.1)									Parental genotypes imputed (N = 20000 pairs; b2 = 0.1%; c2 = 0%; p = 0.1)
Statistical Test	ψ2 = 0	ψ2 = 0.1	ψ2 = 0.2	ψ2 = 0.3	ψ2 = 0.4	ψ2 = 0.5	ψ2 = 0.6		Statistical Test	ψ2 = 0	ψ2 = 0.1	ψ2 = 0.2	ψ2 = 0.3	ψ2 = 0.4	ψ2 = 0.5	ψ2 = 0.6		Statistical Test	ψ2 = 0	ψ2 = 0.1	ψ2 = 0.2	ψ2 = 0.3	ψ2 = 0.4	ψ2 = 0.5	ψ2 = 0.6		Statistical Test	ψ2 = 0	ψ2 = 0.1	ψ2 = 0.2	ψ2 = 0.3	ψ2 = 0.4	ψ2 = 0.5	ψ2 = 0.6
Parental Genetic Effect (1 df)	0.539	0.548	0.56	0.575	0.593	0.613	0.637		Parental Genetic Effect (1 df)	0.539	0.548	0.56	0.574	0.592	0.613	0.636		Parental Genetic Effect (1 df)	0.538504	0.547555	0.559583	0.574442	0.59209	0.612564	0.635951		Parental Genetic Effect (1 df)	0.05	0.05	0.05	0.05	0.05	0.05	0.05
Offspring Genetic Effect (1 df)	0.932	0.948	0.964	0.978	0.989	0.996	0.999		Offspring Genetic Effect (1 df)	0.932	0.948	0.963	0.978	0.989	0.996	0.999		Offspring Genetic Effect (1 df)	0.05	0.05	0.05	0.05	0.05	0.05	0.05		Offspring Genetic Effect (1 df)	0.93175	0.947683	0.96351	0.977731	0.988898	0.996022	0.999214
Omnibus test (2 df)	1	1	1	1	1	1	1		Omnibus test (2 df)	0.932	0.943	0.957	0.971	0.984	0.993	0.998		Omnibus test (2 df)	0.931834	0.90636	0.878966	0.850537	0.821774	0.793202	0.765199		Omnibus test (2 df)	0.999969	0.999947	0.999929	0.999926	0.999941	0.999969	0.999991
Parental genotypes imputed (N = 20000 pairs; b2 = 0.1%; c2 = 0.1%; p = 0.5)									Parental genotypes imputed (N = 20000 pairs; b2 = 0.1%; c2 = 0.1%; p = 0.5; Effects discordant)									Parental genotypes imputed (N = 20000 pairs; b2 = 0%; c2 = 0.1%; p = 0.5)									Parental genotypes imputed (N = 20000 pairs; b2 = 0.1%; c2 = 0%; p = 0.5)
Statistical Test	ψ2 = 0	ψ2 = 0.1	ψ2 = 0.2	ψ2 = 0.3	ψ2 = 0.4	ψ2 = 0.5	ψ2 = 0.6		Statistical Test	ψ2 = 0	ψ2 = 0.1	ψ2 = 0.2	ψ2 = 0.3	ψ2 = 0.4	ψ2 = 0.5	ψ2 = 0.6		Statistical Test	ψ2 = 0	ψ2 = 0.1	ψ2 = 0.2	ψ2 = 0.3	ψ2 = 0.4	ψ2 = 0.5	ψ2 = 0.6		Statistical Test	ψ2 = 0	ψ2 = 0.1	ψ2 = 0.2	ψ2 = 0.3	ψ2 = 0.4	ψ2 = 0.5	ψ2 = 0.6
Parental Genetic Effect (1 df)	0.448	0.467	0.487	0.509	0.534	0.56	0.59		Parental Genetic Effect (1 df)	0.447	0.466	0.486	0.508	0.532	0.559	0.588		Parental Genetic Effect (1 df)	0.446912	0.465724	0.486171	0.50844	0.532738	0.559286	0.588323		Parental Genetic Effect (1 df)	0.05	0.05	0.05	0.05	0.05	0.05	0.05
Offspring Genetic Effect (1 df)	0.886	0.916	0.943	0.966	0.983	0.994	0.999		Offspring Genetic Effect (1 df)	0.886	0.915	0.943	0.966	0.983	0.994	0.999		Offspring Genetic Effect (1 df)	0.05	0.05	0.05	0.05	0.05	0.05	0.05		Offspring Genetic Effect (1 df)	0.885609	0.915397	0.942628	0.96575	0.98321	0.994057	0.998836
Omnibus test (2 df)	1	1	1	1	1	1	1		Omnibus test (2 df)	0.915	0.931	0.948	0.965	0.981	0.992	0.998		Omnibus test (2 df)	0.914991	0.886263	0.856111	0.825436	0.794911	0.765012	0.736057		Omnibus test (2 df)	0.999969	0.999947	0.999929	0.999926	0.999941	0.999969	0.999991
Parental genotypes available (N = 20000 pairs; b2 = 0.1%; c2 = 0.1%; p = 0.9)									Parental genotypes available (N = 20000 pairs; b2 = 0.1%; c2 = 0.1%; p = 0.9; Effects discordant)									Parental genotypes available (N = 20000 pairs; b2 = 0%; c2 = 0.1%; p = 0.9)									Parental genotypes available (N = 20000 pairs; b2 = 0.1%; c2 = 0%; p = 0.9)
Statistical Test	ψ2 = 0	ψ2 = 0.1	ψ2 = 0.2	ψ2 = 0.3	ψ2 = 0.4	ψ2 = 0.5	ψ2 = 0.6		Statistical Test	ψ2 = 0	ψ2 = 0.1	ψ2 = 0.2	ψ2 = 0.3	ψ2 = 0.4	ψ2 = 0.5	ψ2 = 0.6		Statistical Test	ψ2 = 0	ψ2 = 0.1	ψ2 = 0.2	ψ2 = 0.3	ψ2 = 0.4	ψ2 = 0.5	ψ2 = 0.6		Statistical Test	ψ2 = 0	ψ2 = 0.1	ψ2 = 0.2	ψ2 = 0.3	ψ2 = 0.4	ψ2 = 0.5	ψ2 = 0.6
Parental Genetic Effect (1 df)	0.539	0.548	0.56	0.575	0.593	0.614	0.637		Parental Genetic Effect (1 df)	0.539	0.548	0.56	0.574	0.592	0.613	0.636		Parental Genetic Effect (1 df)	0.538504	0.547555	0.559583	0.574442	0.59209	0.612564	0.635951		Parental Genetic Effect (1 df)	0.05	0.05	0.05	0.05	0.05	0.05	0.05
Offspring Genetic Effect (1 df)	0.932	0.948	0.964	0.978	0.989	0.996	0.999		Offspring Genetic Effect (1 df)	0.932	0.948	0.963	0.978	0.989	0.996	0.999		Offspring Genetic Effect (1 df)	0.05	0.05	0.05	0.05	0.05	0.05	0.05		Offspring Genetic Effect (1 df)	0.93175	0.947683	0.96351	0.977731	0.988898	0.996022	0.999214
Omnibus test (2 df)	1	1	1	1	1	1	1		Omnibus test (2 df)	0.932	0.943	0.957	0.971	0.984	0.993	0.998		Omnibus test (2 df)	0.931834	0.90636	0.878966	0.850537	0.821774	0.793202	0.765199		Omnibus test (2 df)	0.999969	0.999947	0.999929	0.999926	0.999941	0.999969	0.999991
