# Supplementary material for: Estimating indirect parental genetic effects on offspring phenotypes using virtual parental genotypes derived from sibling and half sibling pairs
Source: PLoS Genet. 2020 Oct 26;16(10):e1009154. doi: 10.1371/journal.pgen.1009154 (PMC7646364; doi:10.1371/journal.pgen.1009154)
Supplement: S12 Table — (XLSX) [file pgen.1009154.s014.xlsx]

## Sheet: S12 Table
S12 Table. Power to detect association at autosomal loci using genotyped half sibling pairs with and without parental genotypes (α = 0.05).
Parental genotypes available (N = 2000 pairs; b2 = 0.1%; d2 = 0.1%; f2 = 0.1%)									Parental genotypes available (N = 2000 pairs; b2 = 0.1%; d2 = 0.1%; f2 = 0.1%; Maternal effect discordant with offspring and paternal effect)									Parental genotypes available (N = 2000 pairs; b2 = 0.1%; d2 = 0.1%; f2 = 0.1%; Offspring effect discordant with maternal and paternal effect)									Parental genotypes available (N = 2000 pairs; b2 = 0.1%; d2 = 0.1%)									Parental genotypes available (N = 2000 pairs; b2 = 0.1%; d2 = 0.1%; Offspring effect discordant with maternal effect)									Parental genotypes available (N = 2000 pairs; b2 = 0.1%; f2 = 0.1%)
Statistical Test	ψ2 = 0	ψ2 = 0.1	ψ2 = 0.2	ψ2 = 0.3	ψ2 = 0.4	ψ2 = 0.5	ψ2 = 0.6		Statistical Test	ψ2 = 0	ψ2 = 0.1	ψ2 = 0.2	ψ2 = 0.3	ψ2 = 0.4	ψ2 = 0.5	ψ2 = 0.6		Statistical Test	ψ2 = 0	ψ2 = 0.1	ψ2 = 0.2	ψ2 = 0.3	ψ2 = 0.4	ψ2 = 0.5	ψ2 = 0.6		Statistical Test	ψ2 = 0	ψ2 = 0.1	ψ2 = 0.2	ψ2 = 0.3	ψ2 = 0.4	ψ2 = 0.5	ψ2 = 0.6		Statistical Test	ψ2 = 0	ψ2 = 0.1	ψ2 = 0.2	ψ2 = 0.3	ψ2 = 0.4	ψ2 = 0.5	ψ2 = 0.6		Statistical Test	ψ2 = 0	ψ2 = 0.1	ψ2 = 0.2	ψ2 = 0.3
Maternal Genetic Effect (1 df)	0.373	0.355	0.34	0.328	0.318	0.31	0.304		Maternal Genetic Effect (1 df)	0.373	0.354	0.339	0.327	0.317	0.31	0.304		Maternal Genetic Effect (1 df)	0.372	0.354	0.339	0.327	0.317	0.309	0.303		Maternal Genetic Effect (1 df)	0.372787	0.354227	0.33924	0.327128	0.317385	0.309638	0.303615		Maternal Genetic Effect (1 df)	0.372168	0.353671	0.33873	0.326649	0.316927	0.309192	0.303174		Maternal Genetic Effect (1 df)	0.05	0.05	0.05	0.05
Paternal Genetic Effect (1 df)	0.373	0.377	0.386	0.404	0.432	0.473	0.536		Paternal Genetic Effect (1 df)	0.373	0.376	0.386	0.403	0.431	0.472	0.535		Paternal Genetic Effect (1 df)	0.372	0.375	0.385	0.402	0.43	0.471	0.533		Paternal Genetic Effect (1 df)	0.05	0.05	0.05	0.05	0.05	0.05	0.05		Paternal Genetic Effect (1 df)	0.05	0.05	0.05	0.05	0.05	0.05	0.05		Paternal Genetic Effect (1 df)	0.372833	0.375966	0.385712	0.4032
Offspring Genetic Effect (1 df)	0.294	0.297	0.304	0.318	0.34	0.374	0.427		Offspring Genetic Effect (1 df)	0.294	0.296	0.304	0.318	0.34	0.373	0.426		Offspring Genetic Effect (1 df)	0.293	0.295	0.303	0.317	0.339	0.372	0.424		Offspring Genetic Effect (1 df)	0.293656	0.296121	0.303805	0.317673	0.339668	0.373428	0.425923		Offspring Genetic Effect (1 df)	0.293171	0.29562	0.303259	0.31704	0.338886	0.372394	0.424443		Offspring Genetic Effect (1 df)	0.293656	0.296121	0.303805	0.317673
Omnibus Test (3df)	0.975	0.971	0.968	0.968	0.972	0.979	0.988		Omnibus Test (3df)	0.841	0.842	0.85	0.867	0.892	0.924	0.958		Omnibus Test (3df)	0.359	0.354	0.355	0.364	0.383	0.414	0.466		Omnibus Test (3df)	0.840491	0.812419	0.788986	0.771521	0.761664	0.761875	0.77633		Omnibus Test (3df)	0.35869	0.353635	0.355233	0.364235	0.382532	0.413909	0.465806		Omnibus Test (3df)	0.840823	0.841511	0.85034	0.867391
Offspring Only (1df)	0.979	0.975	0.972	0.972	0.975	0.98	0.988		Offspring Only (1df)	0.516	0.551	0.595	0.65	0.717	0.794	0.878		Offspring Only (1df)	0.05	0.05	0.051	0.053	0.056	0.061	0.069		Offspring Only (1df)	0.851	0.827	0.807	0.794	0.789	0.794	0.814		Offspring Only (1df)	0.41	0.387	0.368	0.352	0.339	0.327	0.318		Offspring Only (1df)	0.851	0.852	0.86	0.875
Parental genotypes imputed (N = 2000 pairs; b2 = 0.1%; d2 = 0.1%; f2 = 0.1%; p = 0.1)									Parental genotypes imputed (N = 2000 pairs; b2 = 0.1%; d2 = 0.1%; f2 = 0.1%; p = 0.1; Maternal effect discordant with offspring and paternal effect)									Parental genotypes imputed (N = 2000 pairs; b2 = 0.1%; d2 = 0.1%; f2 = 0.1%; p = 0.1; Offspring effect discordant with maternal and paternal effect)									Parental genotypes imputed (N = 2000 pairs; b2 = 0.1%; d2 = 0.1%; p = 0.1)									Parental genotypes imputed (N = 2000 pairs; b2 = 0.1%; d2 = 0.1%; p = 0.1; Offspring effect discordant with maternal effect)									Parental genotypes imputed (N = 2000 pairs; b2 = 0.1%; f2 = 0.1%; p = 0.1)
Statistical Test	ψ2 = 0	ψ2 = 0.1	ψ2 = 0.2	ψ2 = 0.3	ψ2 = 0.4	ψ2 = 0.5	ψ2 = 0.6		Statistical Test	ψ2 = 0	ψ2 = 0.1	ψ2 = 0.2	ψ2 = 0.3	ψ2 = 0.4	ψ2 = 0.5	ψ2 = 0.6		Statistical Test	ψ2 = 0	ψ2 = 0.1	ψ2 = 0.2	ψ2 = 0.3	ψ2 = 0.4	ψ2 = 0.5	ψ2 = 0.6		Statistical Test	ψ2 = 0	ψ2 = 0.1	ψ2 = 0.2	ψ2 = 0.3	ψ2 = 0.4	ψ2 = 0.5	ψ2 = 0.6		Statistical Test	ψ2 = 0	ψ2 = 0.1	ψ2 = 0.2	ψ2 = 0.3	ψ2 = 0.4	ψ2 = 0.5	ψ2 = 0.6		Statistical Test	ψ2 = 0	ψ2 = 0.1	ψ2 = 0.2	ψ2 = 0.3
Maternal Genetic Effect (1 df)	0.0822528	0.0820952	0.0820745	0.0822239	0.0826021	0.0833158	0.0845703		Maternal Genetic Effect (1 df)	0.0821627	0.0820066	0.0819865	0.082135	0.0825105	0.0832182	0.0844602		Maternal Genetic Effect (1 df)	0.0821218	0.0819652	0.0819438	0.08209	0.0824614	0.0831619	0.0843908		Maternal Genetic Effect (1 df)	0.0821978	0.082041	0.0820205	0.0821691	0.0825453	0.0832549	0.0845009		Maternal Genetic Effect (1 df)	0.0821324	0.0819761	0.0819552	0.0821022	0.0824751	0.083178	0.0844113		Maternal Genetic Effect (1 df)	0.05	0.05	0.05	0.05
Paternal Genetic Effect (1 df)	0.0602551	0.0596047	0.0591013	0.0587321	0.0584994	0.0584272	0.0585813		Paternal Genetic Effect (1 df)	0.0602221	0.0595762	0.0590759	0.0587087	0.0584769	0.0584042	0.0585552		Paternal Genetic Effect (1 df)	0.0602138	0.0595684	0.0590682	0.0587006	0.0584678	0.0583929	0.0585395		Paternal Genetic Effect (1 df)	0.05	0.05	0.05	0.05	0.05	0.05	0.05		Paternal Genetic Effect (1 df)	0.05	0.05	0.05	0.05	0.05	0.05	0.05		Paternal Genetic Effect (1 df)	0.0602385	0.0595899	0.0590876	0.0587188
Offspring Genetic Effect (1 df)	0.0680288	0.0675222	0.0671563	0.0669476	0.066934	0.0671932	0.0678904		Offspring Genetic Effect (1 df)	0.0679755	0.0674725	0.067109	0.0669015	0.0668874	0.0671434	0.0678322		Offspring Genetic Effect (1 df)	0.067956	0.0674532	0.0670894	0.0668807	0.066864	0.0671151	0.067794		Offspring Genetic Effect (1 df)	0.0679967	0.0674922	0.0671276	0.0669195	0.0669053	0.0671622	0.0678535		Offspring Genetic Effect (1 df)	0.0679604	0.0674577	0.0670942	0.066886	0.0668704	0.0671232	0.0678054		Offspring Genetic Effect (1 df)	0.0679977	0.0674926	0.0671273	0.0669182
Omnibus Test (3df)	0.938947	0.929172	0.923476	0.923015	0.928769	0.941328	0.960151		Omnibus Test (3df)	0.47996	0.506438	0.542192	0.588961	0.649	0.724494	0.815329		Omnibus Test (3df)	0.068476	0.0689725	0.0699027	0.0713756	0.0736036	0.0769968	0.0824125		Omnibus Test (3df)	0.746033	0.716921	0.69472	0.680312	0.675144	0.681815	0.705159		Omnibus Test (3df)	0.166965	0.178814	0.194385	0.21521	0.243882	0.285037	0.347553		Omnibus Test (3df)	0.723317	0.723621	0.733767	0.754456
Parental genotypes imputed (N = 2000 pairs; b2 = 0.1%; d2 = 0.1%; f2 = 0.1%; p = 0.5)									Parental genotypes imputed (N = 2000 pairs; b2 = 0.1%; d2 = 0.1%; f2 = 0.1%; p = 0.5; Maternal effect discordant with offspring and paternal effect)									Parental genotypes imputed (N = 2000 pairs; b2 = 0.1%; d2 = 0.1%; f2 = 0.1%; p = 0.5; Offspring effect discordant with maternal and paternal effect)									Parental genotypes imputed (N = 2000 pairs; b2 = 0.1%; d2 = 0.1%; p = 0.5)									Parental genotypes imputed (N = 2000 pairs; b2 = 0.1%; d2 = 0.1%; p = 0.5; Offspring effect discordant with maternal effect)									Parental genotypes imputed (N = 2000 pairs; b2 = 0.1%; f2 = 0.1%; p = 0.5)
Statistical Test	ψ2 = 0	ψ2 = 0.1	ψ2 = 0.2	ψ2 = 0.3	ψ2 = 0.4	ψ2 = 0.5	ψ2 = 0.6		Statistical Test	ψ2 = 0	ψ2 = 0.1	ψ2 = 0.2	ψ2 = 0.3	ψ2 = 0.4	ψ2 = 0.5	ψ2 = 0.6		Statistical Test	ψ2 = 0	ψ2 = 0.1	ψ2 = 0.2	ψ2 = 0.3	ψ2 = 0.4	ψ2 = 0.5	ψ2 = 0.6		Statistical Test	ψ2 = 0	ψ2 = 0.1	ψ2 = 0.2	ψ2 = 0.3	ψ2 = 0.4	ψ2 = 0.5	ψ2 = 0.6		Statistical Test	ψ2 = 0	ψ2 = 0.1	ψ2 = 0.2	ψ2 = 0.3	ψ2 = 0.4	ψ2 = 0.5	ψ2 = 0.6		Statistical Test	ψ2 = 0	ψ2 = 0.1	ψ2 = 0.2	ψ2 = 0.3
Maternal Genetic Effect (1 df)	0.0693842	0.0705009	0.0719286	0.0737604	0.0761405	0.0793014	0.0836397		Maternal Genetic Effect (1 df)	0.0693376	0.0704498	0.0718707	0.0736926	0.076058	0.0791966	0.0834994		Maternal Genetic Effect (1 df)	0.0693058	0.070413	0.0718271	0.0736394	0.0759913	0.0791097	0.0833809		Maternal Genetic Effect (1 df)	0.0693547	0.0704683	0.0718915	0.0737166	0.076087	0.0792331	0.0835479		Maternal Genetic Effect (1 df)	0.0693156	0.0704244	0.0718407	0.0736562	0.0760124	0.0791374	0.347553		Maternal Genetic Effect (1 df)	0.05	0.05	0.05	0.05
Paternal Genetic Effect (1 df)	0.0536025	0.0537742	0.0540279	0.0543901	0.0549072	0.0556662	0.0568439		Paternal Genetic Effect (1 df)	0.0535936	0.0537647	0.0540174	0.0543776	0.0548915	0.0556447	0.0568115		Paternal Genetic Effect (1 df)	0.0535881	0.0537582	0.0540094	0.0543674	0.0548777	0.0556251	0.0567809		Paternal Genetic Effect (1 df)	0.05	0.05	0.05	0.05	0.05	0.05	0.05		Paternal Genetic Effect (1 df)	0.05	0.05	0.05	0.05	0.05	0.05	0.05		Paternal Genetic Effect (1 df)	0.0535957	0.0537666	0.054019	0.054379
Offspring Genetic Effect (1 df)	0.0573357	0.0577789	0.0583896	0.0592285	0.0604007	0.062099	0.0647154		Offspring Genetic Effect (1 df)	0.0573181	0.0577598	0.0583678	0.0592022	0.0603669	0.0620525	0.0646448		Offspring Genetic Effect (1 df)	0.0573062	0.0577456	0.0583502	0.0591797	0.0603367	0.0620093	0.0645775		Offspring Genetic Effect (1 df)	0.0573246	0.0577667	0.0583754	0.0592113	0.0603784	0.0620681	0.0646682		Offspring Genetic Effect (1 df)	0.0573099	0.05775	0.0583558	0.0591869	0.0603464	0.0620233	0.0645994		Offspring Genetic Effect (1 df)	0.0573216	0.0577629	0.0583704	0.0592045
Omnibus Test (3df)	0.93877	0.929028	0.923384	0.922988	0.928813	0.941437	0.960296		Omnibus Test (3df)	0.464107	0.492571	0.530184	0.578786	0.640731	0.718292	0.811376		Omnibus Test (3df)	0.0677033	0.0684205	0.0695695	0.071275	0.07377	0.0774986	0.0833851		Omnibus Test (3df)	0.745368	0.716265	0.694085	0.679706	0.674574	0.681291	0.704694		Omnibus Test (3df)	0.165897	0.17783	0.193469	0.21435	0.243072	0.284272	0.346838		Omnibus Test (3df)	0.718417	0.7193	0.73006	0.751399
Parental genotypes imputed (N = 2000 pairs; b2 = 0.1%; d2 = 0.1%; f2 = 0.1%; p = 0.9)									Parental genotypes imputed (N = 2000 pairs; b2 = 0.1%; d2 = 0.1%; f2 = 0.1%; p = 0.9; Maternal effect discordant with offspring and paternal effect)									Parental genotypes imputed (N = 2000 pairs; b2 = 0.1%; d2 = 0.1%; f2 = 0.1%; p = 0.9; Offspring effect discordant with maternal and paternal effect)									Parental genotypes imputed (N = 2000 pairs; b2 = 0.1%; d2 = 0.1%; p = 0.9)									Parental genotypes imputed (N = 2000 pairs; b2 = 0.1%; d2 = 0.1%; p = 0.9; Offspring effect discordant with maternal effect)									Parental genotypes imputed (N = 2000 pairs; b2 = 0.1%; f2 = 0.1%; p = 0.9)
Statistical Test	ψ2 = 0	ψ2 = 0.1	ψ2 = 0.2	ψ2 = 0.3	ψ2 = 0.4	ψ2 = 0.5	ψ2 = 0.6		Statistical Test	ψ2 = 0	ψ2 = 0.1	ψ2 = 0.2	ψ2 = 0.3	ψ2 = 0.4	ψ2 = 0.5	ψ2 = 0.6		Statistical Test	ψ2 = 0	ψ2 = 0.1	ψ2 = 0.2	ψ2 = 0.3	ψ2 = 0.4	ψ2 = 0.5	ψ2 = 0.6		Statistical Test	ψ2 = 0	ψ2 = 0.1	ψ2 = 0.2	ψ2 = 0.3	ψ2 = 0.4	ψ2 = 0.5	ψ2 = 0.6		Statistical Test	ψ2 = 0	ψ2 = 0.1	ψ2 = 0.2	ψ2 = 0.3	ψ2 = 0.4	ψ2 = 0.5	ψ2 = 0.6		Statistical Test	ψ2 = 0	ψ2 = 0.1	ψ2 = 0.2	ψ2 = 0.3
Maternal Genetic Effect (1 df)	0.0822528	0.0820952	0.0820745	0.0822239	0.0826021	0.0833158	0.0845703		Maternal Genetic Effect (1 df)	0.0821627	0.0820066	0.0819865	0.082135	0.0825105	0.0832182	0.0844602		Maternal Genetic Effect (1 df)	0.0821218	0.0819652	0.0819438	0.08209	0.0824614	0.0831619	0.0843908		Maternal Genetic Effect (1 df)	0.0821978	0.082041	0.0820205	0.0821691	0.0825453	0.0832549	0.0845009		Maternal Genetic Effect (1 df)	0.0821324	0.0819761	0.0819552	0.0821022	0.0824751	0.083178	0.0844113		Maternal Genetic Effect (1 df)	0.05	0.05	0.05	0.05
Paternal Genetic Effect (1 df)	0.0602551	0.0596047	0.0591013	0.0587321	0.0584994	0.0584272	0.0585813		Paternal Genetic Effect (1 df)	0.0602221	0.0595762	0.0590759	0.0587087	0.0584769	0.0584042	0.0585552		Paternal Genetic Effect (1 df)	0.0602138	0.0595684	0.0590682	0.0587006	0.0584678	0.0583929	0.0585395		Paternal Genetic Effect (1 df)	0.05	0.05	0.05	0.05	0.05	0.05	0.05		Paternal Genetic Effect (1 df)	0.05	0.05	0.05	0.05	0.05	0.05	0.05		Paternal Genetic Effect (1 df)	0.0602385	0.0595899	0.0590876	0.0587188
Offspring Genetic Effect (1 df)	0.0680288	0.0675222	0.0671563	0.0669476	0.066934	0.0671932	0.0678904		Offspring Genetic Effect (1 df)	0.0679755	0.0674725	0.067109	0.0669015	0.0668874	0.0671434	0.0678322		Offspring Genetic Effect (1 df)	0.067956	0.0674532	0.0670894	0.0668807	0.066864	0.0671151	0.067794		Offspring Genetic Effect (1 df)	0.0679967	0.0674922	0.0671276	0.0669195	0.0669053	0.0671622	0.0678535		Offspring Genetic Effect (1 df)	0.0679604	0.0674577	0.0670942	0.066886	0.0668704	0.0671232	0.0678054		Offspring Genetic Effect (1 df)	0.0679977	0.0674926	0.0671273	0.0669182
Omnibus Test (3df)	0.938947	0.929172	0.923476	0.923015	0.928769	0.941328	0.960151		Omnibus Test (3df)	0.47996	0.506438	0.542192	0.588961	0.649	0.724494	0.815329		Omnibus Test (3df)	0.068476	0.0689725	0.0699027	0.0713756	0.0736036	0.0769968	0.0824125		Omnibus Test (3df)	0.746033	0.716921	0.69472	0.680312	0.675144	0.681815	0.705159		Omnibus Test (3df)	0.166965	0.178814	0.194385	0.21521	0.243882	0.285037	0.347553		Omnibus Test (3df)	0.723317	0.723621	0.733767	0.754456
Parental genotypes imputed (N = 20000 pairs; b2 = 0.1%; d2 = 0.1%; f2 = 0.1%; p = 0.1)									Parental genotypes imputed (N = 20000 pairs; b2 = 0.1%; d2 = 0.1%; f2 = 0.1%; p = 0.1; Maternal effect discordant with offspring and paternal effect)									Parental genotypes imputed (N = 20000 pairs; b2 = 0.1%; d2 = 0.1%; f2 = 0.1%; p = 0.1; Offspring effect discordant with maternal and paternal effect)									Parental genotypes imputed (N = 20000 pairs; b2 = 0.1%; d2 = 0.1%; p = 0.1)									Parental genotypes imputed (N = 20000 pairs; b2 = 0.1%; d2 = 0.1%; p = 0.1; Offspring effect discordant with maternal effect)									Parental genotypes imputed (N = 20000 pairs; b2 = 0.1%; f2 = 0.1%; p = 0.1)
Statistical Test	ψ2 = 0	ψ2 = 0.1	ψ2 = 0.2	ψ2 = 0.3	ψ2 = 0.4	ψ2 = 0.5	ψ2 = 0.6		Statistical Test	ψ2 = 0	ψ2 = 0.1	ψ2 = 0.2	ψ2 = 0.3	ψ2 = 0.4	ψ2 = 0.5	ψ2 = 0.6		Statistical Test	ψ2 = 0	ψ2 = 0.1	ψ2 = 0.2	ψ2 = 0.3	ψ2 = 0.4	ψ2 = 0.5	ψ2 = 0.6		Statistical Test	ψ2 = 0	ψ2 = 0.1	ψ2 = 0.2	ψ2 = 0.3	ψ2 = 0.4	ψ2 = 0.5	ψ2 = 0.6		Statistical Test	ψ2 = 0	ψ2 = 0.1	ψ2 = 0.2	ψ2 = 0.3	ψ2 = 0.4	ψ2 = 0.5	ψ2 = 0.6		Statistical Test	ψ2 = 0	ψ2 = 0.1	ψ2 = 0.2	ψ2 = 0.3
Maternal Genetic Effect (1 df)	0.383544	0.382017	0.381817	0.383263	0.38692	0.393786	0.405752		Maternal Genetic Effect (1 df)	0.382671	0.381158	0.380963	0.382403	0.386035	0.392849	0.404707		Maternal Genetic Effect (1 df)	0.382275	0.380756	0.380549	0.381966	0.38556	0.392309	0.404049		Maternal Genetic Effect (1 df)	0.383011	0.381491	0.381292	0.382733	0.386372	0.393202	0.405094		Maternal Genetic Effect (1 df)	0.382377	0.380862	0.380659	0.382085	0.385693	0.392464	0.404243		Maternal Genetic Effect (1 df)	0.05	0.05	0.05	0.05
Paternal Genetic Effect (1 df)	0.156509	0.149612	0.144279	0.140372	0.137911	0.137148	0.138777		Paternal Genetic Effect (1 df)	0.156159	0.149309	0.14401	0.140124	0.137673	0.136904	0.1385		Paternal Genetic Effect (1 df)	0.156072	0.149227	0.143929	0.140039	0.137576	0.136785	0.138335		Paternal Genetic Effect (1 df)	0.05	0.05	0.05	0.05	0.05	0.05	0.05		Paternal Genetic Effect (1 df)	0.05	0.05	0.05	0.05	0.05	0.05	0.05		Paternal Genetic Effect (1 df)	0.156333	0.149455	0.144134	0.140231
Offspring Genetic Effect (1 df)	0.238943	0.233602	0.229739	0.227535	0.227391	0.230129	0.237484		Offspring Genetic Effect (1 df)	0.238381	0.233077	0.22924	0.227047	0.226898	0.229603	0.236871		Offspring Genetic Effect (1 df)	0.238176	0.232873	0.229032	0.226827	0.226651	0.229304	0.236469		Offspring Genetic Effect (1 df)	0.238605	0.233285	0.229436	0.227237	0.227087	0.229801	0.237096		Offspring Genetic Effect (1 df)	0.238222	0.232921	0.229083	0.226883	0.226718	0.229389	0.236589		Offspring Genetic Effect (1 df)	0.238616	0.233289	0.229433	0.227223
Omnibus Test (3df)	1	1	1	1	1	1	1		Omnibus Test (3df)	0.999999	1	1	1	1	1	1		Omnibus Test (3df)	0.277959	0.284553	0.296888	0.316352	0.345547	0.389195	0.456054		Omnibus Test (3df)	1	1	1	1	1	1	1		Omnibus Test (3df)	0.945554	0.962123	0.976699	0.988007	0.995309	0.998836	0.999874		Omnibus Test (3df)	1	1	1	1
Parental genotypes imputed (N = 20000 pairs; b2 = 0.1%; d2 = 0.1%; f2 = 0.1%; p = 0.5)									Parental genotypes imputed (N = 20000 pairs; b2 = 0.1%; d2 = 0.1%; f2 = 0.1%; p = 0.5; Maternal effect discordant with offspring and paternal effect)									Parental genotypes imputed (N = 20000 pairs; b2 = 0.1%; d2 = 0.1%; f2 = 0.1%; p = 0.5; Offspring effect discordant with maternal and paternal effect)									Parental genotypes imputed (N = 20000 pairs; b2 = 0.1%; d2 = 0.1%; p = 0.5)									Parental genotypes imputed (N = 20000 pairs; b2 = 0.1%; d2 = 0.1%; p = 0.5; Offspring effect discordant with maternal effect)									Parental genotypes imputed (N = 20000 pairs; b2 = 0.1%; f2 = 0.1%; p = 0.5)
Statistical Test	ψ2 = 0	ψ2 = 0.1	ψ2 = 0.2	ψ2 = 0.3	ψ2 = 0.4	ψ2 = 0.5	ψ2 = 0.6		Statistical Test	ψ2 = 0	ψ2 = 0.1	ψ2 = 0.2	ψ2 = 0.3	ψ2 = 0.4	ψ2 = 0.5	ψ2 = 0.6		Statistical Test	ψ2 = 0	ψ2 = 0.1	ψ2 = 0.2	ψ2 = 0.3	ψ2 = 0.4	ψ2 = 0.5	ψ2 = 0.6		Statistical Test	ψ2 = 0	ψ2 = 0.1	ψ2 = 0.2	ψ2 = 0.3	ψ2 = 0.4	ψ2 = 0.5	ψ2 = 0.6		Statistical Test	ψ2 = 0	ψ2 = 0.1	ψ2 = 0.2	ψ2 = 0.3	ψ2 = 0.4	ψ2 = 0.5	ψ2 = 0.6		Statistical Test	ψ2 = 0	ψ2 = 0.1	ψ2 = 0.2	ψ2 = 0.3
Maternal Genetic Effect (1 df)	0.253192	0.264879	0.27974	0.298657	0.322948	0.35463	0.396889		Maternal Genetic Effect (1 df)	0.252703	0.264345	0.279139	0.297959	0.322112	0.353591	0.395546		Maternal Genetic Effect (1 df)	0.25237	0.26396	0.278686	0.297413	0.321435	0.352729	0.39441		Maternal Genetic Effect (1 df)	0.252883	0.264538	0.279354	0.298207	0.322405	0.353953	0.396011		Maternal Genetic Effect (1 df)	0.252472	0.26408	0.278828	0.297586	0.32165	0.353003	0.394773		Maternal Genetic Effect (1 df)	0.05	0.05	0.05	0.05
Paternal Genetic Effect (1 df)	0.0866552	0.0884289	0.0910551	0.0948102	0.100187	0.108107	0.120455		Paternal Genetic Effect (1 df)	0.086563	0.0883314	0.0909461	0.0946809	0.100023	0.107882	0.120115		Paternal Genetic Effect (1 df)	0.086506	0.0882638	0.0908629	0.0945742	0.0998798	0.107677	0.119794		Paternal Genetic Effect (1 df)	0.05	0.05	0.05	0.05	0.05	0.05	0.05		Paternal Genetic Effect (1 df)	0.05	0.05	0.05	0.05	0.05	0.05	0.05		Paternal Genetic Effect (1 df)	0.0865853	0.0883502	0.0909623	0.0946949
Offspring Genetic Effect (1 df)	0.12563	0.130302	0.13675	0.145626	0.158054	0.176094	0.20389		Offspring Genetic Effect (1 df)	0.125445	0.130101	0.136519	0.145347	0.157696	0.175599	0.203141		Offspring Genetic Effect (1 df)	0.125319	0.12995	0.136334	0.145109	0.157375	0.17514	0.202426		Offspring Genetic Effect (1 df)	0.125513	0.130173	0.136601	0.145443	0.157817	0.175765	0.203389		Offspring Genetic Effect (1 df)	0.125358	0.129997	0.136393	0.145185	0.157478	0.175289	0.202659		Offspring Genetic Effect (1 df)	0.125482	0.130133	0.136547	0.145372
Omnibus Test (3df)	1	1	1	1	1	1	1		Omnibus Test (3df)	0.999999	1	1	1	1	1	1		Omnibus Test (3df)	0.267689	0.277221	0.292473	0.315026	0.347712	0.395547	0.467627		Omnibus Test (3df)	1	1	1	1	1	1	1		Omnibus Test (3df)	0.943762	0.960955	0.976017	0.98767	0.995181	0.998805	0.999871		Omnibus Test (3df)	1	1	1	1
Parental genotypes imputed (N = 20000 pairs; b2 = 0.1%; d2 = 0.1%; f2 = 0.1%; p = 0.9)									Parental genotypes imputed (N = 20000 pairs; b2 = 0.1%; d2 = 0.1%; f2 = 0.1%; p = 0.9; Maternal effect discordant with offspring and paternal effect)									Parental genotypes imputed (N = 20000 pairs; b2 = 0.1%; d2 = 0.1%; f2 = 0.1%; p = 0.9; Offspring effect discordant with maternal and paternal effect)									Parental genotypes imputed (N = 20000 pairs; b2 = 0.1%; d2 = 0.1%; p = 0.9)									Parental genotypes imputed (N = 20000 pairs; b2 = 0.1%; d2 = 0.1%; p = 0.9; Offspring effect discordant with maternal effect)									Parental genotypes imputed (N = 20000 pairs; b2 = 0.1%; f2 = 0.1%; p = 0.9)
Statistical Test	ψ2 = 0	ψ2 = 0.1	ψ2 = 0.2	ψ2 = 0.3	ψ2 = 0.4	ψ2 = 0.5	ψ2 = 0.6		Statistical Test	ψ2 = 0	ψ2 = 0.1	ψ2 = 0.2	ψ2 = 0.3	ψ2 = 0.4	ψ2 = 0.5	ψ2 = 0.6		Statistical Test	ψ2 = 0	ψ2 = 0.1	ψ2 = 0.2	ψ2 = 0.3	ψ2 = 0.4	ψ2 = 0.5	ψ2 = 0.6		Statistical Test	ψ2 = 0	ψ2 = 0.1	ψ2 = 0.2	ψ2 = 0.3	ψ2 = 0.4	ψ2 = 0.5	ψ2 = 0.6		Statistical Test	ψ2 = 0	ψ2 = 0.1	ψ2 = 0.2	ψ2 = 0.3	ψ2 = 0.4	ψ2 = 0.5	ψ2 = 0.6		Statistical Test	ψ2 = 0	ψ2 = 0.1	ψ2 = 0.2	ψ2 = 0.3
Maternal Genetic Effect (1 df)	0.383544	0.382017	0.381817	0.383263	0.38692	0.393786	0.405752		Maternal Genetic Effect (1 df)	0.382671	0.381158	0.380963	0.382403	0.386035	0.392849	0.404707		Maternal Genetic Effect (1 df)	0.382275	0.380756	0.380549	0.381966	0.38556	0.392309	0.404049		Maternal Genetic Effect (1 df)	0.383011	0.381491	0.381292	0.382733	0.386372	0.393202	0.405094		Maternal Genetic Effect (1 df)	0.382377	0.380862	0.380659	0.382085	0.385693	0.392464	0.404243		Maternal Genetic Effect (1 df)	0.05	0.05	0.05	0.05
Paternal Genetic Effect (1 df)	0.156509	0.149612	0.144279	0.140372	0.137911	0.137148	0.138777		Paternal Genetic Effect (1 df)	0.156159	0.149309	0.14401	0.140124	0.137673	0.136904	0.1385		Paternal Genetic Effect (1 df)	0.156072	0.149227	0.143929	0.140039	0.137576	0.136785	0.138335		Paternal Genetic Effect (1 df)	0.05	0.05	0.05	0.05	0.05	0.05	0.05		Paternal Genetic Effect (1 df)	0.05	0.05	0.05	0.05	0.05	0.05	0.05		Paternal Genetic Effect (1 df)	0.156333	0.149455	0.144134	0.140231
Offspring Genetic Effect (1 df)	0.238943	0.233602	0.229739	0.227535	0.227391	0.230129	0.237484		Offspring Genetic Effect (1 df)	0.238381	0.233077	0.22924	0.227047	0.226898	0.229603	0.236871		Offspring Genetic Effect (1 df)	0.238176	0.232873	0.229032	0.226827	0.226651	0.229304	0.236469		Offspring Genetic Effect (1 df)	0.238605	0.233285	0.229436	0.227237	0.227087	0.229801	0.237096		Offspring Genetic Effect (1 df)	0.238222	0.232921	0.229083	0.226883	0.226718	0.229389	0.236589		Offspring Genetic Effect (1 df)	0.238616	0.233289	0.229433	0.227223
Omnibus Test (3df)	1	1	1	1	1	1	1		Omnibus Test (3df)	0.999999	1	1	1	1	1	1		Omnibus Test (3df)	0.277959	0.284553	0.296888	0.316352	0.345547	0.389195	0.456054		Omnibus Test (3df)	1	1	1	1	1	1	1		Omnibus Test (3df)	0.945554	0.962123	0.976699	0.988007	0.995309	0.998836	0.999874		Omnibus Test (3df)	1	1	1	1
[truncated: 51 more columns]
