# Supplementary material for: Estimating indirect parental genetic effects on offspring phenotypes using virtual parental genotypes derived from sibling and half sibling pairs
Source: PLoS Genet. 2020 Oct 26;16(10):e1009154. doi: 10.1371/journal.pgen.1009154 (PMC7646364; doi:10.1371/journal.pgen.1009154)
Supplement: S13 Table — (XLSX) [file pgen.1009154.s015.xlsx]

## Sheet: S13 Table
S13 Table. Power to detect association at X chromosome loci using genotyped male-male siblingPairs with and withoutParental genotypes (α = 0.05).
Parental genotypes available (N = 2000Pairs; b2 = 0.1%; d2 = 0.1%)									Parental genotypes available (N = 2000Pairs; b2 = 0.1%; d2 = 0.1%; Effects Discordant)									Parental genotypes available (N = 2000Pairs; d2 = 0.1%)									Parental genotypes available (N = 2000Pairs; b2 = 0.1%)
Statistical Test	ψ2 = 0	ψ2 = 0.1	ψ2 = 0.2	ψ2 = 0.3	ψ2 = 0.4	ψ2 = 0.5	ψ2 = 0.6		Statistical Test	ψ2 = 0	ψ2 = 0.1	ψ2 = 0.2	ψ2 = 0.3	ψ2 = 0.4	ψ2 = 0.5	ψ2 = 0.6		Statistical Test	ψ2 = 0	ψ2 = 0.1	ψ2 = 0.2	ψ2 = 0.3	ψ2 = 0.4	ψ2 = 0.5	ψ2 = 0.6		Statistical Test	ψ2 = 0	ψ2 = 0.1	ψ2 = 0.2	ψ2 = 0.3	ψ2 = 0.4	ψ2 = 0.5	ψ2 = 0.6
Maternal Genetic Effect (1 df)	0.294	0.283	0.276	0.271	0.268	0.267	0.268		Maternal Genetic Effect (1 df)	0.293	0.283	0.275	0.27	0.267	0.266	0.267		Maternal Genetic Effect (1 df)	0.293156	0.282696	0.275139	0.270026	0.267067	0.266103	0.267083		Maternal Genetic Effect (1 df)	0.05	0.05	0.05	0.05	0.05	0.05	0.05
Offspring Genetic Effect (1 df)	0.294	0.296	0.304	0.318	0.34	0.374	0.426		Offspring Genetic Effect (1 df)	0.293	0.296	0.303	0.317	0.339	0.372	0.424		Offspring Genetic Effect (1 df)	0.05	0.05	0.05	0.05	0.05	0.05	0.05		Offspring Genetic Effect (1 df)	0.293171	0.29562	0.303259	0.31704	0.338886	0.372394	0.424443
Omnibus test (2 df)	0.922	0.899	0.878	0.858	0.843	0.833	0.832		Omnibus test (2 df)	0.258	0.257	0.261	0.27	0.286	0.312	0.354		Omnibus test (2 df)	0.415427	0.38178	0.353264	0.328876	0.307837	0.28954	0.273508		Omnibus test (2 df)	0.415564	0.400701	0.392525	0.391275	0.398117	0.415732	0.449771
Maternal Genetic Effect (1 df)	0.294	0.283	0.276	0.271	0.268	0.267	0.268		Maternal Genetic Effect (1 df)	0.293	0.283	0.275	0.27	0.267	0.266	0.267		Maternal Genetic Effect (1 df)	0.293156	0.282696	0.275139	0.270026	0.267067	0.266103	0.267083		Maternal Genetic Effect (1 df)	0.05	0.05	0.05	0.05	0.05	0.05	0.05
Paternal Genetic Effect (1 df)	0.05	0.05	0.05	0.05	0.05	0.05	0.05		Paternal Genetic Effect (1 df)	0.05	0.05	0.05	0.05	0.05	0.05	0.05		Paternal Genetic Effect (1 df)	0.05	0.05	0.05	0.05	0.05	0.05	0.05		Paternal Genetic Effect (1 df)	0.05	0.05	0.05	0.05	0.05	0.05	0.05
Offspring Genetic Effect (1 df)	0.294	0.283	0.276	0.271	0.268	0.267	0.268		Offspring Genetic Effect (1 df)	0.293	0.283	0.275	0.27	0.267	0.266	0.267		Offspring Genetic Effect (1 df)	0.05	0.05	0.05	0.05	0.05	0.05	0.05		Offspring Genetic Effect (1 df)	0.293171	0.29562	0.303259	0.31704	0.338886	0.372394	0.424443
Omnibus test (3 df)	0.888	0.86	0.834	0.811	0.792	0.781	0.78		Omnibus test (3 df)	0.22	0.219	0.222	0.23	0.244	0.266	0.303		Omnibus test (3 df)	0.359	0.328	0.303	0.281	0.263	0.247	0.233		Omnibus test (3 df)	0.359	0.345	0.338	0.337	0.343	0.359	0.39
Offspring Only (1 df)	0.927	0.905	0.884	0.864	0.848	0.838	0.836		Offspring Only (1 df)	0.09	0.099	0.111	0.127	0.15	0.185	0.239		Offspring Only (1 df)	0.293	0.259	0.229	0.203	0.179	0.156	0.135		Offspring Only (1 df)	0.516	0.5	0.491	0.489	0.497	0.516	0.553
Parental genotypes imputed (N = 2000Pairs; b2 = 0.1%; d2 = 0.1%;P = 0.1)									Parental genotypes imputed (N = 2000Pairs; b2 = 0.1%; d2 = 0.1%;P = 0.1; Effects Discordant)									Parental genotypes imputed (N = 2000Pairs; d2 = 0.1%;P = 0.1)									Parental genotypes imputed (N = 2000Pairs; b2 = 0.1%;P = 0.1)
Statistical Test	ψ2 = 0	ψ2 = 0.1	ψ2 = 0.2	ψ2 = 0.3	ψ2 = 0.4	ψ2 = 0.5	ψ2 = 0.6		Statistical Test	ψ2 = 0	ψ2 = 0.1	ψ2 = 0.2	ψ2 = 0.3	ψ2 = 0.4	ψ2 = 0.5	ψ2 = 0.6		Statistical Test	ψ2 = 0	ψ2 = 0.1	ψ2 = 0.2	ψ2 = 0.3	ψ2 = 0.4	ψ2 = 0.5	ψ2 = 0.6		Statistical Test	ψ2 = 0	ψ2 = 0.1	ψ2 = 0.2	ψ2 = 0.3	ψ2 = 0.4	ψ2 = 0.5	ψ2 = 0.6
Maternal Genetic Effect (1 df)	0.154	0.157	0.159	0.163	0.168	0.174	0.181		Maternal Genetic Effect (1 df)	0.154	0.156	0.159	0.163	0.168	0.173	0.18		Maternal Genetic Effect (1 df)	0.154236	0.156274	0.159174	0.162937	0.167606	0.173271	0.180074		Maternal Genetic Effect (1 df)	0.05	0.05	0.05	0.05	0.05	0.05	0.05
Offspring Genetic Effect (1 df)	0.197	0.208	0.224	0.244	0.272	0.312	0.37		Offspring Genetic Effect (1 df)	0.196	0.208	0.223	0.243	0.271	0.31	0.368		Offspring Genetic Effect (1 df)	0.05	0.05	0.05	0.05	0.05	0.05	0.05		Offspring Genetic Effect (1 df)	0.196541	0.207895	0.223081	0.243443	0.271255	0.310511	0.368703
Omnibus test (2 df)	0.897	0.872	0.848	0.827	0.812	0.803	0.804		Omnibus test (2 df)	0.152	0.16	0.171	0.187	0.208	0.239	0.287		Omnibus test (2 df)	0.309071	0.284009	0.2631	0.245433	0.230336	0.217304	0.205955		Omnibus test (2 df)	0.415564	0.400701	0.392525	0.391275	0.398117	0.415732	0.449771
Parental genotypes imputed (N = 2000Pairs; b2 = 0.1%; d2 = 0.1%;P = 0.5)									Parental genotypes imputed (N = 2000Pairs; b2 = 0.1%; d2 = 0.1%;P = 0.5; Effects Discordant)									Parental genotypes imputed (N = 2000Pairs; d2 = 0.1%;P = 0.5)									Parental genotypes imputed (N = 2000Pairs; b2 = 0.1%;P = 0.5)
Statistical Test	ψ2 = 0	ψ2 = 0.1	ψ2 = 0.2	ψ2 = 0.3	ψ2 = 0.4	ψ2 = 0.5	ψ2 = 0.6		Statistical Test	ψ2 = 0	ψ2 = 0.1	ψ2 = 0.2	ψ2 = 0.3	ψ2 = 0.4	ψ2 = 0.5	ψ2 = 0.6		Statistical Test	ψ2 = 0	ψ2 = 0.1	ψ2 = 0.2	ψ2 = 0.3	ψ2 = 0.4	ψ2 = 0.5	ψ2 = 0.6		Statistical Test	ψ2 = 0	ψ2 = 0.1	ψ2 = 0.2	ψ2 = 0.3	ψ2 = 0.4	ψ2 = 0.5	ψ2 = 0.6
Maternal Genetic Effect (1 df)	0.129	0.134	0.139	0.144	0.15	0.157	0.165		Maternal Genetic Effect (1 df)	0.129	0.133	0.138	0.144	0.149	0.156	0.164		Maternal Genetic Effect (1 df)	0.129229	0.133517	0.13829	0.143634	0.149658	0.156499	0.164331		Maternal Genetic Effect (1 df)	0.05	0.05	0.05	0.05	0.05	0.05	0.05
Offspring Genetic Effect (1 df)	0.27	0.184	0.202	0.224	0.253	0.295	0.355		Offspring Genetic Effect (1 df)	0.17	0.184	0.201	0.223	0.252	0.293	0.353		Offspring Genetic Effect (1 df)	0.05	0.05	0.05	0.05	0.05	0.05	0.05		Offspring Genetic Effect (1 df)	0.170168	0.183905	0.2011	0.223206	0.252589	0.293353	0.353158
Omnibus test (2 df)	0.892	0.866	0.842	0.821	0.806	0.797	0.798		Omnibus test (2 df)	0.134	0.144	0.156	0.172	0.195	0.226	0.274		Omnibus test (2 df)	0.289454	0.266151	0.246754	0.230392	0.216428	0.204388	0.19391		Omnibus test (2 df)	0.415564	0.400701	0.392525	0.391275	0.398117	0.415732	0.449771
Parental genotypes imputed (N = 2000Pairs; b2 = 0.1%; d2 = 0.1%;P = 0.9)									Parental genotypes imputed (N = 2000Pairs; b2 = 0.1%; d2 = 0.1%;P = 0.9; Effects Discordant)									Parental genotypes imputed (N = 2000Pairs; d2 = 0.1%;P = 0.9)									Parental genotypes imputed (N = 2000Pairs; b2 = 0.1%;P = 0.9)
Statistical Test	ψ2 = 0	ψ2 = 0.1	ψ2 = 0.2	ψ2 = 0.3	ψ2 = 0.4	ψ2 = 0.5	ψ2 = 0.6		Statistical Test	ψ2 = 0	ψ2 = 0.1	ψ2 = 0.2	ψ2 = 0.3	ψ2 = 0.4	ψ2 = 0.5	ψ2 = 0.6		Statistical Test	ψ2 = 0	ψ2 = 0.1	ψ2 = 0.2	ψ2 = 0.3	ψ2 = 0.4	ψ2 = 0.5	ψ2 = 0.6		Statistical Test	ψ2 = 0	ψ2 = 0.1	ψ2 = 0.2	ψ2 = 0.3	ψ2 = 0.4	ψ2 = 0.5	ψ2 = 0.6
Maternal Genetic Effect (1 df)	0.154	0.157	0.159	0.163	0.168	0.174	0.181		Maternal Genetic Effect (1 df)	0.154	0.156	0.159	0.163	0.168	0.173	0.18		Maternal Genetic Effect (1 df)	0.154236	0.156274	0.159174	0.162937	0.167606	0.173271	0.180074		Maternal Genetic Effect (1 df)	0.05	0.05	0.05	0.05	0.05	0.05	0.05
Offspring Genetic Effect (1 df)	0.197	0.208	0.224	0.244	0.272	0.312	0.37		Offspring Genetic Effect (1 df)	0.196	0.208	0.223	0.243	0.271	0.31	0.369		Offspring Genetic Effect (1 df)	0.05	0.05	0.05	0.05	0.05	0.05	0.05		Offspring Genetic Effect (1 df)	0.196541	0.207895	0.223081	0.243443	0.271255	0.310511	0.368703
Omnibus test (2 df)	0.897	0.872	0.848	0.827	0.812	0.803	0.804		Omnibus test (2 df)	0.152	0.16	0.171	0.187	0.208	0.239	0.287		Omnibus test (2 df)	0.309071	0.284009	0.2631	0.245433	0.230336	0.217304	0.205955		Omnibus test (2 df)	0.415564	0.400701	0.392525	0.391275	0.398117	0.415732	0.449771
Parental genotypes imputed (N = 20000Pairs; b2 = 0.1%; d2 = 0.1%;P = 0.1)									Parental genotypes imputed (N = 20000Pairs; b2 = 0.1%; d2 = 0.1%;P = 0.1; Effects Discordant)									Parental genotypes imputed (N = 20000Pairs; d2 = 0.1%;P = 0.1)									Parental genotypes imputed (N = 20000Pairs; b2 = 0.1%;P = 0.1)
Statistical Test	ψ2 = 0	ψ2 = 0.1	ψ2 = 0.2	ψ2 = 0.3	ψ2 = 0.4	ψ2 = 0.5	ψ2 = 0.6		Statistical Test	ψ2 = 0	ψ2 = 0.1	ψ2 = 0.2	ψ2 = 0.3	ψ2 = 0.4	ψ2 = 0.5	ψ2 = 0.6		Statistical Test	ψ2 = 0	ψ2 = 0.1	ψ2 = 0.2	ψ2 = 0.3	ψ2 = 0.4	ψ2 = 0.5	ψ2 = 0.6		Statistical Test	ψ2 = 0	ψ2 = 0.1	ψ2 = 0.2	ψ2 = 0.3	ψ2 = 0.4	ψ2 = 0.5	ψ2 = 0.6
Maternal Genetic Effect (1 df)	0.84	0.847	0.856	0.867	0.88	0.894	0.909		Maternal Genetic Effect (1 df)	0.839	0.846	0.855	0.866	0.879	0.893	0.908		Maternal Genetic Effect (1 df)	0.839389	0.846109	0.855243	0.866366	0.879098	0.89307	0.907899		Maternal Genetic Effect (1 df)	0.05	0.05	0.05	0.05	0.05	0.05	0.05
Offspring Genetic Effect (1 df)	0.937	0.951	0.966	0.979	0.99	0.996	0.999		Offspring Genetic Effect (1 df)	0.936	0.951	0.966	0.979	0.989	0.996	0.999		Offspring Genetic Effect (1 df)	0.05	0.05	0.05	0.05	0.05	0.05	0.05		Offspring Genetic Effect (1 df)	0.936333	0.950946	0.965649	0.978971	0.98949	0.996228	0.999254
Omnibus test (2 df)	1	1	1	1	1	1	1		Omnibus test (2 df)	0.887	0.909	0.933	0.956	0.976	0.99	0.998		Omnibus test (2 df)	0.998841	0.997449	0.995155	0.991763	0.987142	0.981234	0.974044		Omnibus test (2 df)	0.999969	0.999947	0.999929	0.999926	0.999941	0.999969	0.999991
Parental genotypes imputed (N = 20000Pairs; b2 = 0.1%; d2 = 0.1%;P = 0.5)									Parental genotypes imputed (N = 20000Pairs; b2 = 0.1%; d2 = 0.1%;P = 0.5; Effects Discordant)									Parental genotypes imputed (N = 20000Pairs; d2 = 0.1%;P = 0.5)									Parental genotypes imputed (N = 20000Pairs; b2 = 0.1%;P = 0.5)
Statistical Test	ψ2 = 0	ψ2 = 0.1	ψ2 = 0.2	ψ2 = 0.3	ψ2 = 0.4	ψ2 = 0.5	ψ2 = 0.6		Statistical Test	ψ2 = 0	ψ2 = 0.1	ψ2 = 0.2	ψ2 = 0.3	ψ2 = 0.4	ψ2 = 0.5	ψ2 = 0.6		Statistical Test	ψ2 = 0	ψ2 = 0.1	ψ2 = 0.2	ψ2 = 0.3	ψ2 = 0.4	ψ2 = 0.5	ψ2 = 0.6		Statistical Test	ψ2 = 0	ψ2 = 0.1	ψ2 = 0.2	ψ2 = 0.3	ψ2 = 0.4	ψ2 = 0.5	ψ2 = 0.6
Maternal Genetic Effect (1 df)	0.734	0.756	0.778	0.801	0.824	0.848	0.871		Maternal Genetic Effect (1 df)	0.733	0.755	0.777	0.8	0.823	0.847	0.87		Maternal Genetic Effect (1 df)	0.73335	0.754945	0.777214	0.800058	0.823333	0.846835	0.870288		Maternal Genetic Effect (1 df)	0.05	0.05	0.05	0.05	0.05	0.05	0.05
Offspring Genetic Effect (1 df)	0.886	0.916	0.943	0.966	0.984	0.994	0.999		Offspring Genetic Effect (1 df)	0.885	0.915	0.943	0.966	0.983	0.994	0.999		Offspring Genetic Effect (1 df)	0.05	0.05	0.05	0.05	0.05	0.05	0.05		Offspring Genetic Effect (1 df)	0.885609	0.915397	0.942628	0.96575	0.98321	0.994057	0.998836
Omnibus test (2 df)	1	1	1	1	1	1	1		Omnibus test (2 df)	0.82	0.859	0.898	0.934	0.964	0.986	0.997		Omnibus test (2 df)	0.997847	0.995584	0.99208	0.987163	0.980755	0.972865	0.963569		Omnibus test (2 df)	0.999969	0.999947	0.999929	0.999926	0.999941	0.999969	0.999991
Parental genotypes imputed (N = 20000Pairs; b2 = 0.1%; d2 = 0.1%;P = 0.9)									Parental genotypes imputed (N = 20000Pairs; b2 = 0.1%; d2 = 0.1%;P = 0.9; Effects Discordant)									Parental genotypes imputed (N = 20000Pairs; d2 = 0.1%;P = 0.9)									Parental genotypes imputed (N = 20000Pairs; b2 = 0.1%;P = 0.9)
Statistical Test	ψ2 = 0	ψ2 = 0.1	ψ2 = 0.2	ψ2 = 0.3	ψ2 = 0.4	ψ2 = 0.5	ψ2 = 0.6		Statistical Test	ψ2 = 0	ψ2 = 0.1	ψ2 = 0.2	ψ2 = 0.3	ψ2 = 0.4	ψ2 = 0.5	ψ2 = 0.6		Statistical Test	ψ2 = 0	ψ2 = 0.1	ψ2 = 0.2	ψ2 = 0.3	ψ2 = 0.4	ψ2 = 0.5	ψ2 = 0.6		Statistical Test	ψ2 = 0	ψ2 = 0.1	ψ2 = 0.2	ψ2 = 0.3	ψ2 = 0.4	ψ2 = 0.5	ψ2 = 0.6
Maternal Genetic Effect (1 df)	0.84	0.847	0.856	0.867	0.88	0.894	0.909		Maternal Genetic Effect (1 df)	0.839	0.846	0.855	0.866	0.879	0.893	0.908		Maternal Genetic Effect (1 df)	0.839389	0.846109	0.855243	0.866366	0.879098	0.89307	0.907899		Maternal Genetic Effect (1 df)	0.05	0.05	0.05	0.05	0.05	0.05	0.05
Offspring Genetic Effect (1 df)	0.937	0.951	0.966	0.979	0.989	0.996	0.999		Offspring Genetic Effect (1 df)	0.936	0.951	0.966	0.979	0.989	0.996	0.999		Offspring Genetic Effect (1 df)	0.05	0.05	0.05	0.05	0.05	0.05	0.05		Offspring Genetic Effect (1 df)	0.936333	0.950946	0.965649	0.978971	0.98949	0.996228	0.999254
Omnibus test (2 df)	1	1	1	1	1	1	1		Omnibus test (2 df)	0.887	0.909	0.933	0.956	0.976	0.99	0.998		Omnibus test (2 df)	0.998841	0.997449	0.995155	0.991763	0.987142	0.981234	0.974044		Omnibus test (2 df)	0.999969	0.999947	0.999929	0.999926	0.999941	0.999969	0.999991
