# Supplementary material for: Estimating indirect parental genetic effects on offspring phenotypes using virtual parental genotypes derived from sibling and half sibling pairs
Source: PLoS Genet. 2020 Oct 26;16(10):e1009154. doi: 10.1371/journal.pgen.1009154 (PMC7646364; doi:10.1371/journal.pgen.1009154)
Supplement: S16 Table — (XLSX) [file pgen.1009154.s018.xlsx]

## Sheet: S16 Table
S16 Table. Simulations investigating the effect of missing parental genotypes on bias, power and type 1 error. In panel (a) we assumed that the relationship between parental genotype and risk of missingness followed a mutiplicative relationship on the risk scale (i.e. P(genotype AA is missing) = 20%, P(genotype Aa is missing) = 30%; P(genotype aa is missing) = 40%). In panel (b) we assumed that t…
(A) Additive Model
Maternal Effect (d)	Offspring Effect (b)	Allele Frequency (p)	Shared Variance (ψ^2)	Bias Maternal Effect	Bias Offspring Effect	Power to detect maternal effect	Lower Monte Carlo 95% CI	Upper Monte Carlo 95% CI	Expected Power to detect maternal effect	Power to detect offspring effect	Lower Monte Carlo 95% CI	Upper Monte Carlo 95% CI	Expected Power to detect offspring effect
0.1	0.1	0.1	0	0.0005951	-0.00011988	0.58	0.549409	0.610591	0.548	0.948	0.934239	0.961761	0.937
0.1	0.1	0.5	0	-0.00017541	0.0001563	0.468	0.437073	0.498927	0.456	0.889	0.86953	0.90847	0.894
0.1	0.1	0.1	0.5	-0.00058585	-0.0006406	0.528	0.497058	0.558942	0.626	0.991	0.985147	0.996853	0.997
0.1	0.1	0.5	0.5	-0.00027374	-0.00041626	0.578	0.547389	0.608611	0.574	0.998	0.995231	1.00077	0.996
0.1	-0.1	0.1	0	-0.00026311	-0.0007628	0.599	0.568623	0.629377	0.54	0.95	0.936492	0.963508	0.933
0.1	-0.1	0.5	0	0.0023762	-0.0020591	0.48	0.449034	0.510966	0.449	0.906	0.887912	0.924088	0.888
0.1	-0.1	0.1	0.5	-0.00057164	-0.0006551	0.52	0.489034	0.550966	0.615	0.985	0.977466	0.992534	0.996
0.1	-0.1	0.5	0.5	-0.00025407	-0.0004244	0.57	0.539315	0.600685	0.562	0.995	0.990628	0.999372	0.995
0	0	0.1	0	0.00128976	-0.000678921	0.065	0.0497202	0.0802798	0.05	0.06	0.0452804	0.0747196	0.05
0	0	0.5	0	-0.00181122	0.000774841	0.062	0.047053	0.076947	0.05	0.042	0.0295674	0.0544326	0.05
0	0	0.1	0.5	-9.04737e-05	-0.000550191	0.051	0.0373644	0.0646356	0.05	0.048	0.0347506	0.0612494	0.05
0	0	0.5	0.5	0.00174036	-0.000417326	0.048	0.0347506	0.0612494	0.05	0.044	0.0312881	0.0567119	0.05
(B) Dominance Model
Maternal Effect (d)	Offspring Effect (b)	Allele Frequency (p)	Shared Variance (ψ^2)	Bias Maternal Effect	Bias Offspring Effect	Power to detect maternal effect	Lower Monte Carlo 95% CI	Upper Monte Carlo 95% CI	Expected Power to detect maternal effect	Power to detect offspring effect	Lower Monte Carlo 95% CI	Upper Monte Carlo 95% CI	Expected Power to detect offspring effect
0.1	0.1	0.1	0	-0.00164135	-0.0017905	0.532	0.501073	0.562927	0.548	0.925	0.908675	0.941325	0.937
0.1	0.1	0.5	0	-0.0102248	-0.00098181	0.401	0.370623	0.431377	0.456	0.922	0.905379	0.938621	0.894
0.1	0.1	0.1	0.5	-0.00222163	-0.00128604	0.595	0.564574	0.625426	0.626	1	1	1	0.997
0.1	0.1	0.5	0.5	-0.0105644	-0.00062542	0.492	0.461014	0.522986	0.574	0.999	0.997041	1.00096	0.996
0.1	-0.1	0.1	0	-0.00164199	-0.0017929	0.526	0.495052	0.556948	0.54	0.937	0.921941	0.952059	0.933
0.1	-0.1	0.5	0	-0.0102174	-0.0009863	0.396	0.365687	0.426313	0.449	0.931	0.915291	0.946709	0.888
0.1	-0.1	0.1	0.5	-0.00218568	-0.0013151	0.588	0.557493	0.618507	0.615	0.997	0.99361	1.00039	0.996
0.1	-0.1	0.5	0.5	-0.0105426	-0.0006385	0.48	0.449034	0.510966	0.562	0.997	0.99361	1.00039	0.995
0	0	0.1	0	-0.000150812	-0.000453008	0.05	0.0364916	0.0635084	0.05	0.051	0.0373644	0.0646356	0.05
0	0	0.5	0	0.00145867	-0.000874524	0.056	0.0417493	0.0702507	0.05	0.047	0.0338825	0.0601175	0.05
0	0	0.1	0.5	0.000484942	-0.000823742	0.047	0.0338825	0.0601175	0.05	0.052	0.0382386	0.0657614	0.05
0	0	0.5	0.5	0.00125309	-0.000606148	0.05	0.0364916	0.0635084	0.05	0.046	0.033016	0.058984	0.05
(C) Recessive Model
Maternal Effect (d)	Offspring Effect (b)	Allele Frequency (p)	Shared Variance (ψ^2)	Bias Maternal Effect	Bias Offspring Effect	Power to detect maternal effect	Lower Monte Carlo 95% CI	Upper Monte Carlo 95% CI	Expected Power to detect maternal effect	Power to detect offspring effect	Lower Monte Carlo 95% CI	Upper Monte Carlo 95% CI	Expected Power to detect offspring effect
0.1	0.1	0.1	0	0.001302	0.000525	0.37	0.340075	0.399925	0.548	0.764	0.737682	0.790318	0.937
0.1	0.1	0.5	0	0.0093009	7.62e-05	0.467	0.436077	0.497923	0.456	0.823	0.799344	0.846656	0.894
0.1	0.1	0.1	0.5	0.0012896	0.0007132	0.434	0.403281	0.464719	0.626	0.956	0.943288	0.968712	0.997
0.1	0.1	0.5	0.5	0.0110442	-0.00040353	0.62	0.589915	0.650085	0.574	0.985	0.977466	0.992534	0.995
0.1	-0.1	0.1	0	0.001305	0.00051948	0.365	0.335161	0.394839	0.54	0.747	0.720055	0.773945	0.933
0.1	-0.1	0.5	0	0.0092958	7.544e-05	0.464	0.43309	0.49491	0.449	0.81	0.785685	0.834315	0.888
0.1	-0.1	0.1	0.5	0.0012648	0.00072766	0.425	0.39436	0.45564	0.615	0.933	0.917503	0.948497	0.996
0.1	-0.1	0.5	0.5	0.0110536	-0.0004106	0.614	0.583826	0.644174	0.562	0.977	0.967709	0.986291	0.994
0	0	0.1	0	0.000591819	-0.00108377	0.049	0.0356204	0.0623796	0.05	0.053	0.0391143	0.0668857	0.05
0	0	0.5	0	-0.000995682	-0.000149738	0.06	0.0452804	0.0747196	0.05	0.063	0.047941	0.078059	0.05
0	0	0.1	0.5	-0.000817741	0.000106373	0.049	0.0356204	0.0623796	0.05	0.053	0.0391143	0.0668857	0.05
0	0	0.5	0.5	0.000547025	-0.000490565	0.044	0.0312881	0.0567119	0.05	0.05	0.0364916	0.0635084	0.05
